# Supplementary material for: Toxicity of tributyltin to the European flat oyster Ostrea edulis: Metabolomic responses indicate impacts to energy metabolism, biochemical composition and reproductive maturation
Source: PLoS One. 2023 Feb 6;18(2):e0280777. doi: 10.1371/journal.pone.0280777 (PMC9901812; doi:10.1371/journal.pone.0280777)
Supplement: S1 File — (ZIP) [file pone.0280777.s004.zip]

Archive with 2 entries (2 files):
- Supporting information/Oyster TBT-Metabolomic.xlsx
- Supporting information/Raw data TBT O. edulis.xlsx
