# Supplementary material for: Toxicity of tributyltin to the European flat oyster Ostrea edulis: Metabolomic responses indicate impacts to energy metabolism, biochemical composition and reproductive maturation
Source: PLoS One. 2023 Feb 6;18(2):e0280777. doi: 10.1371/journal.pone.0280777 (PMC9901812; doi:10.1371/journal.pone.0280777)
Supplement: S1 File — (ZIP) [file pone.0280777.s004.zip › Supporting information/Oyster TBT-Metabolomic.xlsx]

## Sheet: Oyster TBT-Amino Acid-Analysis
															Normalised abundance
															Control								200ng/ml TBT								2000ng/ml TBT								QC Samples
Compound	Neutral mass (Da)	m/z	Charge	Retention time (min)	Chromatographic peak width (min)	Identifications	Anova (p)	q Value	Max Fold Change	Highest Mean	Lowest Mean	Isotope Distribution	Maximum Abundance	Minimum CV%	S1	S2	S3	S4	S5	S6	S7	S8	S9	S10	S11	S12	S13	S14	S15	S16	S17	S18	S19	S20	S21	S22	S23	S24	QC1	QC2	QC3	QC4	QC5	QC6	QC7	QC8	QC9	QC10	QC11
0.14_96.0444m/z		96.0444	1	0.1375	0.430217	1	2.69334e-06	1.13365e-05	1.49679	QC Samples	2000ng/ml TBT	100 - 42.9	3989.32	5.16	4276.13	3755.49	3878.17	3740.85	3795.3	3627.59	3651.37	3315.41	3453.81	3004.83	2915.84	3328.16	3048.52	2835.52	2895.78	2752.06	2636.04	2719.54	2736.15	2491.64	2777.22	2882.4	2506.71	2572.32	4795.83	4551.89	4596.94	4550.93	4474.27	4432.8	4266.53	4290.51	4237.84	4246.1	2865.06
2.96_171.0550m/z		171.055	1	2.96382	0.32395	1	0	0	1.3795	2000ng/ml TBT	QC Samples	100 - 0.365	9.74264e+06	3.13	8.44506e+06	9.00887e+06	8.94047e+06	9.86278e+06	9.05514e+06	9.21432e+06	9.44669e+06	9.06066e+06	9.13832e+06	9.48354e+06	9.13877e+06	9.89915e+06	9.32302e+06	8.69432e+06	9.55259e+06	9.98435e+06	9.41877e+06	9.75958e+06	9.63859e+06	9.81655e+06	8.67589e+06	1.03231e+07	9.94293e+06	1.03657e+07	6.89799e+06	6.98698e+06	7.16314e+06	6.91828e+06	6.79503e+06	6.9619e+06	6.97386e+06	6.87435e+06	6.87634e+06	6.93724e+06	7.28889e+06
0.54_136.0617m/z		136.062	1	0.54025	0.0483667	1	0.0119169	0.0184063	1.69806	200ng/ml TBT	Control	100 - 2.21 - 0.535	4672.99	7.45	3952.14	2326.8	2155.11	4252.91	2504.83	1273.99	3075.98	2473.99	3551.69	4999.4	5072.08	2317.63	3161.14	10953.3	5352.73	1975.93	2098.27	3094.28	3186.36	3845.31	3039.54	3826.17	1720.4	3459.37	3710.11	3986.75	3610.58	3892.23	4070.81	3938.52	3711.98	4192.65	3929.46	3647.7	4346
0.01_136.0615m/z		136.062	1	0.0107333	0.430217	1	0.086458	0.0916732	1.05175	QC Samples	200ng/ml TBT	100 - 22.2 - 2.06	7175.5	1.93	6817.99	7034.16	7107.9	6956.72	6439.38	7265.58	6889.23	6735.56	6608.72	6748.91	6609.5	7227.8	6875.32	6621.88	6628.87	7258.34	6810.58	7045.47	6840.17	6850.23	7123.63	7090.93	7087.18	7101.23	6951.21	6829.62	7665.69	7120.5	7456.94	7436.35	7438.84	7652.16	7397.23	7739.21	6833.56
0.52_348.0696m/z		348.07	1	0.51885	0.0477	5	1.92005e-06	8.28425e-06	2.62329	200ng/ml TBT	Control	100 - 5.09	61150.4	7.91	22659	22223.2	21557.1	30349.6	26362.2	21839.7	17444.7	24048.7	55267.1	63301.1	98418.9	47906	49844.7	121247	36405.2	16812.4	44136.4	26881.7	14587.2	12374.3	32721.4	20911.9	41168.2	27783.5	55833	50043.3	53740.8	51401.8	59730.4	54673.5	58299.4	50651.4	53117.4	53455.3	56966.8
0.43_130.0862m/z		130.086	1	0.429967	0.461667	1	0.00647763	0.010995	1.06507	QC Samples	2000ng/ml TBT	100 - 3.64	34655.2	2.31	35607.1	34304.7	35301.2	33180.6	34043.1	33960.4	34000.4	33921.7	34379.8	32455.3	31698.9	33245.4	32962.9	32352.5	32297.6	33168.8	32958.4	32752	33841.9	33522	31034.4	31991.7	32111.9	32092.5	37302	36613.6	36215.8	37045	36344.5	35311.9	35331	35047.1	34090.9	34339.3	33200.1
0.52_104.0706m/z		104.071	1	0.51885	0.221133	1	5.23822e-11	4.0106e-10	1.36836	QC Samples	200ng/ml TBT	100 - 2.47	28707.5	4.43	20506.4	21287.3	24789	18646	19742.5	20900.1	26772.2	18374.6	20278.2	21410.2	23675.4	21491.4	21652.4	18062.4	19399.5	21865.7	23935.6	22396.8	19862.5	21308.9	21813.4	20705.7	23258.7	23873.8	30170.2	29345.1	28167.4	27169.6	28954.4	30463.2	29188.3	27945.3	29049.6	30837.6	27144.9
1.39_104.0706m/z		104.071	1	1.39408	0.0484667	1	0.0170674	0.0250147	1.23656	QC Samples	2000ng/ml TBT	100 - 2.75	1393.69	8.16	1080.31	1176.58	1324.81	1121.17	1316.17	1406.37	1443.65	1041.09	974.813	1212.51	1574.31	1179.95	1158.76	1360.82	1060.82	1150.51	1502.87	1445.92	981.684	969.465	599.222	1231.79	1208.17	1077.42	1287.26	1371.72	1167.56	1358.21	1442.66	1331.23	1459.5	1227.27	1419.84	1406.61	1558.89
1.54_104.0706m/z		104.071	1	1.53977	0.0270667	1	0.159549	0.14753	1.10443	QC Samples	Control	100 - 0.932	856.926	8.59	684.538	866.818	823.064	831.076	688.527	778.101	819.364	715.689	726.377	722.493	957.989	749.291	873.678	941.346	822.847	751.23	822.709	779.076	706	905.606	903.068	746.516	902.037	777.873	769.915	825.011	694.136	841.916	961.203	861.518	849.019	879.747	909.379	791.366	857.208
1.77_104.0706m/z		104.071	1	1.77252	0.0429667	1	0.0135807	0.020644	1.12275	QC Samples	Control	100 - 2.04	1280.96	6.24	1104.19	1154.01	1322.85	1191.84	1013.76	1047.07	1208.99	1084.6	1127.95	1062.48	1328.97	1474.1	1274.17	1394.1	1210.02	1258.65	1258.15	1335.24	1065.16	1080.14	1211.77	1015.58	1261.67	1210.37	1264.93	1362.73	1179.21	1211.56	1280.23	1347.43	1212.19	1404.67	1263.07	1189.88	1436.65
1.86_104.0706m/z		104.071	1	1.86393	0.02695	1	0.0356541	0.0454739	1.09394	QC Samples	Control	100	835.91	5.36	776.546	822.519	785.452	683.758	761.59	791.861	770.499	720.783	626.259	773.574	861.896	825.232	772.261	800.95	910.87	692.35	798.57	775.12	697.707	821.589	781.402	777.25	717.447	785.12	817.665	867.5	870.448	734.157	798.295	805.369	809.906	836.955	785.868	881.24	772.317
2.45_104.0706m/z		104.071	1	2.44593	0.0382667	1	0.294659	0.236647	1.08288	200ng/ml TBT	Control	100 - 1.31	971.198	6.31	981.568	809.407	873.197	939.756	930.79	835.123	922.459	882.62	864.055	973.641	1141.02	925.683	910.517	1139.24	924.348	891.085	918.538	1049.67	840.101	874.927	826.844	945.743	1030.33	972.116	860.454	867.735	947.155	934.262	893.274	977.836	1014.36	1019.93	840.95	951.07	936.535
3.23_274.1181m/z		274.118	1	3.22925	0.064	2	0	0	3.07732	Control	QC Samples	100 - 13.7	185858	2.82	198111	191668	171284	178671	179806	199578	197412	170337	172771	184060	157602	171341	175839	103377	170586	197912	155099	190830	208082	178626	163185	175207	191048	170932	60949.3	60370.1	60327.3	61343.3	62100.3	60616.5	63754.3	60672.2	60909.2	59671.2	60019.7
1.92_104.0706m/z		104.071	1	1.92308	0.0752167	1	0.590082	0.392758	1.04264	QC Samples	200ng/ml TBT	100	1990.27	6.5	1716.45	1761.6	2120.39	1834.73	2093.1	1938.48	2114.61	1857.63	1603.91	2002.31	1930.73	2101.92	1830.75	2117.53	2000.66	1683.24	2042.54	2051.51	1894.91	1808.95	1877.18	1738.88	2095.7	1926.08	1824.76	2058.28	1981.29	1909.11	1891.5	1958.29	1928.23	1886.09	1908.15	1996.57	2407.91
0.01_104.0704m/z		104.07	1	0.005	0.0402333	1	0.185058	0.165616	1.05894	2000ng/ml TBT	QC Samples	100 - 2.47	965.302	5.73	1024.34	920.651	974.541	944.491	904.783	839.513	1022.52	973.659	852.247	892.63	864.996	994.128	964.997	1002.47	1043.03	1080.71	944.944	962.932	888.161	1036.8	1041.92	1014.93	926.688	906.04	974.126	932.668	923.062	960.568	840.514	871.757	852.333	942.981	824.183	926.71	918.128
5.60_336.1338m/z		336.134	1	5.60173	0.119533	1	8.58446e-05	0.000255384	2.21744	200ng/ml TBT	QC Samples	100 - 20.8	240692	3.57	251126	154228	194292	180364	251512	180551	229862	131691	174749	289183	415279	140989	148628	505752	126614	124339	127761	172300	87818.3	79999.7	188359	138340	135619	198741	111146	111592	106655	107172	109695	104854	103360	101106	108897	106681	111627
0.56_133.0607m/z		133.061	1	0.55655	0.0860333	1	1.52101e-14	1.5591e-13	1.78193	2000ng/ml TBT	QC Samples	100 - 1.12	10739.8	4.72	8763.38	9904.59	7998.24	10038.6	8038.95	9610.89	8429.64	10219.4	8328.93	9877.01	7346.68	10221.1	10255.8	7512.44	9058.88	11897.1	9330.53	9800.87	12049.7	10879.4	10805.9	10957.1	10636.5	11458.5	6079.99	6565.01	5969.57	6132.51	6224.53	6060.21	5919.41	5865.21	5892.66	5877.61	6542.45
5.30_302.1496m/z		302.15	1	5.29787	0.113817	3	2.78174e-05	9.20848e-05	2.22175	200ng/ml TBT	QC Samples	100 - 17	271300	3.58	291133	190090	182385	208678	241595	158713	249468	192408	207190	294681	499090	160457	188618	542670	145030	132667	154604	160703	108886	132165	252944	135583	181472	165475	123813	116274	122659	119527	120126	117173	121978	122911	118323	121188	123022
0.49_132.1017m/z		132.102	1	0.4928	0.09455	2	0.0110141	0.0173008	1.27522	QC Samples	2000ng/ml TBT	100 - 5.66	279399	1.43	264923	179974	197797	251697	280095	218672	191181	178393	163154	202947	429358	231687	336210	367327	219651	178892	220220	238586	202893	243998	210816	217963	255039	163281	281742	277836	278726	282297	277783	282412	275396	270384	281257	274927	282366
2.18_276.0975m/z		276.098	1	2.18453	0.283917	1	0.0603162	0.0688296	1.82487	QC Samples	2000ng/ml TBT	100 - 14	156065	2.53	278482	50589.3	211265	162639	104756	28473.7	269791	73953.9	75524.7	228171	308377	59119.6	41850.4	203153	89150.8	46064.1	77708	97055.1	45771.2	100143	104883	71244.9	110989	76375.4	163411	151341	157732	157251	154870	154572	151173	150657	151971	154856	158750
0.52_134.0447m/z		134.045	1	0.51885	0.0691667	1	0	0	2.57693	2000ng/ml TBT	QC Samples	100 - 3.77 - 0.219	68115.7	4.53	53652.5	68530.3	55792.5	71995.2	62525.9	56245.8	61788.9	69603.9	64558.7	56607.1	47228.2	77872.9	68038.6	45648.7	65495.3	82643.4	59527.9	65163.3	71704.8	71479.1	72058.7	71999.2	60215.1	72777.4	26639	24655.9	24421.8	24910.7	25767.8	25759.1	27290.5	27296.6	26390.3	28243.9	27146.6
0.57_296.0696m/z		296.07	1	0.567383	0.0883	1	0	0	1938.08	200ng/ml TBT	QC Samples	100 - 12.7 - 4.34 - 0.468 - 0.0131	1.11561e+07	11.7	1.05814e+07	5.49762e+06	1.02242e+07	1.53826e+07	1.00241e+07	6.37645e+06	7.70299e+06	1.71239e+07	8.62201e+06	9.64482e+06	2.09301e+07	8.49407e+06	1.02422e+07	1.28584e+07	1.11651e+07	7.29203e+06	8.07452e+06	1.20962e+07	8.89452e+06	8.68614e+06	1.14282e+07	1.03991e+07	1.09469e+07	1.00828e+07	6654.05	5871.31	5199.34	4932.65	6186.23	6346.01	6238.97	5541.2	6027.1	6955.05	4734.48
1.94_296.0695m/z		296.07	1	1.94455	0.851183	1	0.00197722	0.00402376	1.55734	QC Samples	2000ng/ml TBT	100 - 12.9 - 4.52 - 0.579 - 0.0129	4.60099e+07	2.17	4.34617e+07	1.79699e+07	3.25713e+07	5.15688e+07	4.0084e+07	2.03173e+07	2.87745e+07	2.96614e+07	2.8087e+07	3.28043e+07	7.93697e+07	3.01884e+07	3.25105e+07	5.32593e+07	2.99556e+07	1.93025e+07	2.32717e+07	3.84872e+07	2.2374e+07	2.4856e+07	3.05404e+07	3.50805e+07	3.76313e+07	2.41106e+07	4.64189e+07	4.55069e+07	4.62393e+07	4.65903e+07	4.58329e+07	4.56141e+07	4.51858e+07	4.46429e+07	4.51851e+07	4.47033e+07	4.65321e+07
2.45_296.0698m/z		296.07	1	2.44593	0.0164167	1	3.84937e-07	1.93126e-06	2.86473	200ng/ml TBT	QC Samples	100	2233.08	24.82	3604.32	1232.38	2264.17	3784.28	2514.52	1226.29	1732	1480.32	1789.22	1628.33	5275.68	1199.99	1944.76	2893.4	2165.07	968.17	1521.78	2422.76	1369.5	1336.81	1821.54	2122.97	2377.26	1477.9	849.765	942.82	931.973	944.326	987.264	844.205	1045.56	585.662	787.243	804.335	411.188
2.73_90.0551m/z		90.0551	1	2.73272	0.0646833	2	0.000156525	0.000437254	1.7803	QC Samples	2000ng/ml TBT	100 - 0.901	677.373	18.33	503.512	319.286	549.508	344.591	570.206	759.764	343.779	435.828	283.259	424.272	316.017	461.832	462.609	771.512	726.167	330.593	401.194	381.828	515.197	379.109	373.322	386.423	345.17	261.609	421.33	470.719	580.266	694.069	663.587	520.052	676.759	739.242	791.264	785.801	712.641
1.57_90.0551m/z		90.0551	1	1.57232	0.0492667	2	2.92273e-07	1.49184e-06	2.00173	QC Samples	2000ng/ml TBT	100 - 11.1	1004.71	7.69	686.205	695.811	717.578	587.932	730.142	808.865	586.915	374.684	523.614	753.132	920.056	495.501	623.615	1222.27	773.909	502.895	721.014	511.76	402.327	561.465	467.851	282.924	641.577	426.449	876.679	1055.17	893.966	922.396	995.162	1011.96	1031.98	1001.83	1090.9	1007.24	1072.3
2.09_90.0551m/z		90.0551	1	2.08627	0.0547833	2	1.32678e-05	4.72922e-05	1.47963	QC Samples	2000ng/ml TBT	100 - 4.11	848.866	4.37	621.603	658.7	694.331	534.592	765.679	790.957	656.362	470.751	481.313	823.307	940.312	630.535	559.518	1108.48	732.041	597.603	614.873	598.319	537.669	580.173	581.783	556.789	564.121	555.891	811.396	804.746	746.825	825.033	831.802	833.416	899.604	867.823	829.681	861.342	911.113
2.58_260.1027m/z		260.103	1	2.57512	0.1994	2	0.012992	0.0198337	1.83571	Control	QC Samples	100 - 13.9	3.60434e+07	3.36	5.74668e+07	2.54744e+07	3.65146e+07	3.84131e+07	4.89206e+07	3.84064e+07	2.15552e+07	2.15962e+07	1.59038e+07	4.70489e+07	4.58276e+07	2.37293e+07	2.16346e+07	4.84301e+07	2.65259e+07	8.7627e+06	2.59453e+07	3.43066e+07	1.28384e+07	3.07499e+07	2.59257e+07	1.78338e+07	3.42928e+07	2.88186e+07	2.05579e+07	1.87766e+07	1.93138e+07	1.92256e+07	2.01577e+07	2.03512e+07	1.86385e+07	1.90698e+07	1.88869e+07	1.96073e+07	1.95749e+07
2.38_90.0551m/z		90.0551	1	2.38018	0.0328333	2	8.23068e-07	3.82209e-06	1.74761	QC Samples	2000ng/ml TBT	100 - 2.41	471.261	11.8	326.479	323.921	410.441	264.174	317.019	392.068	381.695	190.71	230.072	343.959	431.435	390.115	342.011	533.199	383.356	297.365	316.727	319.443	227.137	231.116	272.036	224.454	313.143	253.231	377.01	374.463	476.868	428.028	458.837	509.466	468.975	449.282	501.949	474.457	522.301
2.88_90.0551m/z		90.0551	1	2.87835	0.06	1	0.149443	0.139913	1.25691	QC Samples	2000ng/ml TBT	100 - 7.49	734.335	14.23	733.067	547.95	659.799	647.095	770.047	825.372	601.535	537.199	494.907	659.694	981.757	450.679	558.254	1207.67	678.16	486.85	671.272	611.633	298.515	606.108	610.212	402.296	765.701	708.175	511.63	639.642	730.88	649.462	639.605	721.195	808.24	671.249	833.125	755.581	810.669
1.77_90.0551m/z		90.0551	1	1.77252	0.0537333	2	8.89672e-07	4.08577e-06	1.65262	QC Samples	2000ng/ml TBT	100 - 13.5	970.137	8.13	678.344	649.935	887.034	528.07	901.04	877.387	638.428	607.779	548.899	728.055	933.405	764.997	740.464	1211.25	799.626	743.529	674.184	568.04	388.014	669.758	592.924	513.088	709.599	580.621	823.857	883.508	910.942	938.494	939.97	893.044	970.383	1075.51	936.203	1007.5	1022.64
0.54_405.0086m/z		405.009	1	0.54025	0.09305	1	0	0	3.07993	QC Samples	200ng/ml TBT	100	41833.8	3.36	11854.4	15820.2	12937	13770.3	13083.9	12555	12229.2	19510.8	15547.4	15960.2	12131.2	13830.9	13132.9	9447.05	13986.8	14625.2	14035.7	14073.8	16321.5	15496	15462.5	15185.2	12344.8	15435.7	40622.9	42084.4	40825.1	43803	41539.3	41158.7	41755.8	39909.7	39947.7	40823.3	43640.7
4.22_308.1389m/z		308.139	1	4.2154	0.113033	1	0	0	1.76787	2000ng/ml TBT	QC Samples	100 - 19	1.66699e+06	3.43	1.72784e+06	1.4914e+06	1.57624e+06	2.01726e+06	1.53966e+06	1.69131e+06	1.53526e+06	1.61634e+06	1.5931e+06	1.59197e+06	1.54817e+06	1.73406e+06	1.48359e+06	1.14428e+06	1.41559e+06	1.62476e+06	1.39025e+06	1.69534e+06	1.57543e+06	1.65261e+06	1.61723e+06	1.7636e+06	1.86818e+06	1.7733e+06	942772	933165	936483	922762	919224	909649	932332	916254	908674	926072	968507
0.01_162.0756m/z		162.076	1	0.0107333	0.430217	1	0.198893	0.175512	1.04544	QC Samples	200ng/ml TBT	100 - 13.8	6850.22	2.57	6823.73	6696.99	6977.7	6516.97	6857.41	6571.48	6812.16	6084.45	6063.3	6425.99	6290.5	6748.14	6622.42	6504.95	7053.57	6711.11	6405.75	6480.14	6511.18	6915.35	6604.72	6814.62	6618.62	6595.47	7054.89	7142.73	7160.9	7150.04	7083.85	7104.21	6820.31	7056.18	6923.27	7310.09	6433.27
2.21_345.1665m/z		345.166	1	2.20617	0.51565	1	0.00926781	0.0150015	1.65718	QC Samples	2000ng/ml TBT	100 - 16.2	1.38349e+06	3.04	2.21794e+06	628723	1.64626e+06	1.33682e+06	1.20799e+06	641943	631277	882973	548020	1.33167e+06	2.4962e+06	810526	524792	1.53799e+06	599767	496213	763344	1.06111e+06	797277	678172	1.05669e+06	802077	1.0199e+06	500187	1.42022e+06	1.34865e+06	1.38799e+06	1.36474e+06	1.37184e+06	1.33085e+06	1.34427e+06	1.33697e+06	1.34238e+06	1.38314e+06	1.41136e+06
5.04_515.2191m/z		515.219	1	5.04283	0.168167	1	0	0	2.99384	2000ng/ml TBT	QC Samples	100 - 30.4 - 1.41	102955	4.42	94449	103714	97711.4	86296.2	107082	104882	94810.2	96916.7	105215	94658.7	70110.1	105339	103059	85977.8	97205.9	101254	106902	100325	106004	100426	106209	102145	112629	89002.3	34214.5	34839.5	33446.2	34651.4	35359.4	34549.3	37384.7	34445.6	35610.4	33298.3	31731.8
0.56_345.1664m/z		345.166	1	0.561967	0.07185	1	0	0	2136.41	Control	QC Samples	100 - 13.7	448123	23.38	599162	291427	632024	426541	314142	273680	217259	830750	209436	467247	558739	276640	200008	327077	287407	290727	346090	384121	465796	324914	532237	289473	323942	295445	188.361	20.5716	180.467	133.458	283.411	257.612	162.509	193.354	224.858	363.657	290.207
2.21_175.1188m/z		175.119	1	2.20617	0.0925667	1	0.00639255	0.0108727	1.90442	QC Samples	2000ng/ml TBT	100 - 2.47	3688.18	7.15	6032.29	1459.75	4924.31	3959.8	2779.8	1557.41	834.108	2146.44	1088.81	3412.64	6342.31	1797.93	910.493	4006.93	874.834	709.49	2138.81	2006.38	1820.55	1620.09	2792.73	2115.17	2091.73	907.67	4350.01	3625.45	3470.86	3831.44	4058.2	3757.06	3595.32	3499.65	3754.66	3656.36	3316.46
5.29_515.2191m/z		515.219	1	5.29243	0.07055	1	3.09696e-11	2.44233e-10	4.37999	Control	QC Samples	100 - 21.3	8478.38	11.24	9764.49	9112.39	8801.45	6555.7	8053.14	8116.73	8910.03	8513.12	7110.38	8466.75	4622.96	7956.93	9406.42	6331.56	8059.5	7343.99	6116.11	8983.34	7221.63	10254.7	7840.55	7736.74	9040.37	5388.83	2167.28	2026.56	3115.39	2329.75	2205.02	1326.47	1760.22	2818.47	2498.63	3195.83	366.962
0.43_175.1187m/z		175.119	1	0.429967	0.0742667	1	4.64058e-08	2.64449e-07	2.38262	QC Samples	2000ng/ml TBT	100 - 0.686 - 0.0484 - 0.00322	67377	3.71	30331.5	21041.5	65898.1	17950.4	39450.2	34998	21635.3	24591.6	13912.6	38356.1	39684.1	18899.9	21370.4	64413.2	29407.5	21570	40910.6	24899.4	39692.3	26357.8	27562.5	23911	25518.2	17377.2	68690.7	65072.9	68246.2	68168	65556.2	69343.9	71018.7	68156	66301.8	62349.2	63592.1
0.35_118.0499m/z		118.05	1	0.350333	0.08065	1	8.37916e-06	3.14921e-05	1.36096	2000ng/ml TBT	QC Samples	100 - 0.984	4739.29	3.94	3114.26	3511.27	3936.07	3766.86	3865.7	4414.28	4114.98	3979.45	4371.84	4229.59	4154.39	4177.95	4435.13	4266.6	4338.81	4680.54	4584.22	4626.92	4941.81	4560.25	4345.59	4801.63	4989.46	5064.41	3525.21	3323.28	3206.54	2944.6	3026.29	3055.71	2974.24	3054.95	2955.65	2908.32	4151.45
0.18_118.0499m/z		118.05	1	0.177667	0.120333	1	6.31256e-07	2.99831e-06	1.40156	2000ng/ml TBT	QC Samples	100 - 1.15	7056.08	6.05	4832.58	5207.12	5488.03	5626.75	5866.04	6144.46	6146.38	5655.14	6290.18	6523.77	5698.34	6529.16	6646.25	6609.22	6554.71	7096.99	6649.18	7182.49	7497.65	7352.87	5973.63	7462.19	7076.42	7254.17	5031.04	4598.1	4580.8	4568.1	4471.55	4346.91	4443.48	4330.92	4245.84	4456.78	6037.35
2.41_317.1241m/z		317.124	1	2.41312	0.16345	1	0.0725775	0.0796803	2.105	200ng/ml TBT	2000ng/ml TBT	100 - 12.2	149954	2.16	126849	48215	90037.2	134677	111716	63615.2	78996.9	87886.5	82767.8	105501	522264	89042.2	60516.7	188457	87272.5	63811	72136	94017.5	54352.7	70185.8	64601.7	72209.8	91268.4	51124.8	100679	100075	102136	99622.8	101953	98575.2	100548	97475.4	96280.6	100448	103312
0.01_132.1017m/z		132.102	1	0.0107333	0.430217	2	0.000235177	0.000628143	1.16285	QC Samples	2000ng/ml TBT	100 - 13	5758.06	1.44	5654.26	5487.33	5359.04	5242.09	5134.68	5273.44	5127.34	5068.8	4987.18	5071.64	5043.05	4965.67	4972.48	4873.19	4918.1	5072.54	5116.93	4725.31	5051.89	4911.32	4911.64	4860.85	4837.93	5197.61	6646.34	6406.54	6481.87	6159.66	5884.03	6106	5890.64	5993.89	5650.69	6000.57	4975.33
3.88_320.1059m/z		320.106	1	3.88265	0.0906	1	0.000315749	0.000814162	2.48199	200ng/ml TBT	2000ng/ml TBT	100 - 16.1 - 4.24 - 0.618 - 0.0214	189650	4.31	436053	289647	108722	163171	167149	103982	147115	91053.3	103472	278809	262913	91287.8	142866	480948	97186.4	59717.3	74478.5	86606.3	45119.2	59223.4	110236	56992.3	84644.1	93983.4	87250.1	91052.4	82227.4	78014.5	80851.3	79560.7	82677.1	81730.8	82637.9	85917.1	86067.4
0.49_132.0654m/z		132.065	1	0.4928	0.0788333	4	0.000464921	0.00114555	1.32976	2000ng/ml TBT	QC Samples	100 - 3.98	21772.6	3.07	18540.1	23689.5	20291.3	17881	16891.3	20351.3	22750.2	21215.6	22602.6	17954.1	12782.5	24015.8	21125.1	13919.1	20834.1	26387.5	20905	19509.6	27612.4	22400.9	21795.8	20423.6	18131.2	23402.5	16897.8	16278.9	16799.2	17102.4	16522.1	16410.5	16783.7	15639.9	16508	15504.5	15712.1
2.03_132.0653m/z		132.065	1	2.02595	0.0984	2	3.02323e-07	1.54157e-06	2.30879	QC Samples	2000ng/ml TBT	100	1650.53	12.72	1552.06	1143.39	1471.9	1356.14	1027.93	1527.6	1008.65	1159.95	993.094	1343.51	1136.46	865.181	516.783	1353.36	1023.19	683.883	1058.7	499.04	919.061	861.055	692.163	776.361	231.428	681.296	1923.02	1799.9	1789.94	1812.43	1677.7	1703.57	1715.53	1705.62	1822.25	1646.48	1397.95
0.52_176.0552m/z		176.055	1	0.524117	0.08005	2	0.607805	0.402514	1.19293	Control	QC Samples	100 - 41.7	2248.33	20.03	2456.05	2387.2	1569.71	1927.74	3499.02	2840.56	1484.01	1822.32	1341.07	1594.73	1046.68	2482.19	2610.1	2057.92	3164.2	2457.86	2096.85	2980.64	1761.47	3015.35	1629.58	1914.08	2487.45	1397.82	1552.62	1620.81	1956.33	1979.92	2110.06	2003.38	2071.08	2169	1312.44	1122.24	2303.96
2.70_218.1386m/z		218.139	1	2.69992	0.02185	1	1.06301e-05	3.87337e-05	1.89295	QC Samples	2000ng/ml TBT	100 - 8.63	844.886	15.02	729.332	899.934	1034.34	1065.13	865.494	819.231	739.227	579.064	544.469	638.894	701.927	679.623	662.392	892.578	691.303	804.531	154.663	689.589	328.546	639.693	332.946	691.334	392.169	341.723	990.851	849.617	805.763	934.389	1034	946.575	895.356	901.366	801.269	718.469	496.742
0.52_218.1383m/z		218.138	1	0.524117	0.0373	1	0.0571145	0.066152	1.54964	200ng/ml TBT	2000ng/ml TBT	100 - 4.51	14957.8	6.14	13799	12489.9	9898.27	18090.3	13029.8	10079.7	8122.79	10046.6	9070.09	9871.5	19260.2	9995.96	18718.6	30680.4	13746.7	8319.08	8717.8	14254	8044.77	13336.2	8677.59	10292.3	5765.93	8131.03	12466.3	13026	12590.6	12157.1	13371	10997.9	12053.1	11425.8	12611	12687.8	13106
5.71_375.1448m/z		375.145	1	5.71032	0.0922667	1	0.000217402	0.000587267	2.09307	200ng/ml TBT	QC Samples	100 - 19.2	49078.1	2.77	51744.2	37290.6	43745.1	51988	55462.8	45134.7	49213.3	24942.3	46138.6	53400.1	77063.8	28761.8	36017.8	94870.1	21941.2	34431.1	28397.8	30827.3	21363.7	14093.7	49116.7	30747.6	14041.2	59714.8	25073.2	22486.9	22375	23967.3	23519.7	23132	23506.7	23227.7	23361.1	23154.9	23467.5
2.97_308.0999m/z		308.1	1	2.97417	0.0728167	2	0.287338	0.232403	1.5964	Control	QC Samples	100 - 4.24	172163	7.61	209745	123619	141851	240673	228176	166289	132160	134795	111937	165799	282112	167593	124073	263391	115510	33978.1	201682	210117	19023.4	166966	165578	0	340812	65517.5	92906.9	104161	108143	100924	102133	116296	99697.7	113829	105353	102620	117387
0.55_229.0478m/z		229.048	1	0.551117	0.1236	1	2.45498e-07	1.26997e-06	1.48983	QC Samples	200ng/ml TBT	100	19314.5	6.75	12169.6	14209.4	10882.8	16567.5	11261.8	12637.1	11471	17330.3	16516.5	13603.7	10439.7	13424.2	12904	9775.8	11556.5	15493.9	10627.9	12448.1	19971.9	12778.3	14384.7	11865.4	11258.3	15617.3	20611.2	20731.9	20129.5	18433	20962.3	20676	19421.6	19307.6	20112	19296.1	17262.1
5.46_302.1495m/z		302.15	1	5.46047	0.1195	3	0.000686425	0.00160498	2.19408	200ng/ml TBT	QC Samples	100 - 17	557098	4.17	696014	374596	353586	433269	485438	293185	430516	401606	309500	762933	972297	307502	388722	1.19086e+06	306075	218887	311188	298499	243500	318477	478020	216086	421933	309716	243130	242602	251689	259818	249515	249080	246633	242551	245186	259383	272167
0.48_356.0638m/z		356.064	1	0.47715	0.0314167	1	0.0292413	0.0387811	1.28418	2000ng/ml TBT	200ng/ml TBT	100 - 3.54	6940.48	11	3961.12	7355.84	6164.46	5906.28	5268.38	5359.53	6592.7	3953.42	4999.71	5819.79	3254.57	5973.08	7227.53	3595.95	4764.83	7601.23	5536.41	6181.31	7245.23	7339.14	6784.33	7706.55	6971.6	7759.24	5971.75	6649.62	7029.43	6533.48	6256.77	6335.85	5590.43	6883.33	6788.92	5294.86	7153.73
0.08_86.0601m/z		86.0601	1	0.0796667	0.2474	1	0.000196727	0.000535473	1.17955	QC Samples	2000ng/ml TBT	100 - 5.42	1931.17	3.85	2088.83	1837.1	1901.39	1850.72	1925.24	1902.3	1777.93	2006.98	1779.71	1693.14	1678.25	1977.94	1852.36	1709.99	1785.8	1714.97	1708.38	1662.51	1739.45	1599.32	1558.56	1578.81	1611.59	1639.05	1989.53	2096.2	2039.88	2131.69	2064.9	2054.35	2017.87	2052.68	1992.28	1995.63	1752.39
0.56_302.1142m/z		302.114	1	0.561967	0.0979167	3	1.11022e-16	1.29491e-15	2.65497	2000ng/ml TBT	QC Samples	100 - 11.7 - 1.32	540207	4.34	474521	418141	453246	519427	391736	313182	558282	482886	398103	416359	544074	446253	347926	459526	422510	348047	473004	784185	412460	466087	590726	436192	627135	531869	196131	196152	194820	196350	204053	202945	209069	201110	203962	219655	218920
0.01_119.0815m/z		119.081	1	0.0107333	0.435467	1	0.635974	0.41522	1.03801	2000ng/ml TBT	Control	100 - 7.2	5800.05	1.59	5972.1	5731.66	5947.34	5726.55	5774.67	5823.94	5595.26	4129.56	4370.7	5603.17	5744.15	5829	5636.08	5839.17	5829.57	6157.34	5718.77	5693.99	5738.66	5833.16	5876.06	5661.49	5998.7	5879.56	5651.48	5695.41	5734.06	5699.71	5861.12	5622.66	5711.5	5827.79	5542.4	5674.42	5741.21
3.05_345.1553m/z		345.155	1	3.05297	0.03195	1	4.40816e-07	2.16376e-06	1.69788	2000ng/ml TBT	QC Samples	100 - 8.47	11031.6	17.35	13729.3	12041.7	7615.47	14336.5	10595.9	10222.3	9053.83	9705.25	12099.9	12203.4	8746.33	12354	9511.55	6347.24	9035.85	13830.9	9299.68	10199.8	15126.9	10321.7	10399.2	9162.81	10878.1	12864.8	8238.38	7753.43	7354.18	6313.4	7079.13	6933.32	5601.42	6214.41	6542.5	7071.04	6464.76
0.51_175.1075m/z		175.108	1	0.5084	0.12475	1	1.88111e-08	1.11526e-07	1.88854	QC Samples	Control	100	22141.5	5.43	13611.2	13037.7	14089.9	12935.4	7492.59	7825.02	14342.8	10458.5	12156	9506.59	17209.3	9185.51	15585.6	22080.9	13018.1	9445.14	14669.5	13293.9	11246.3	11404.5	11147.1	16034.7	7597.57	9494.63	23229.9	23561.3	22339.1	20886.3	24925.6	22617.4	22206.3	20891.6	22092.7	22471.2	20925.4
9.48_352.1257m/z		352.126	1	9.48323	0.0155833	1	0.00657062	0.0111226	1.18438	2000ng/ml TBT	QC Samples	100	25204.4	7.47	21518.8	19319.2	20089.4	24680.9	18630.8	24514.4	24518.6	19168	20198.4	22174.2	25996.6	26580.8	24718.8	25036.8	20171.9	23407.1	24886	22828.4	24040.3	26549.4	23411.3	24573.4	27922.1	27424	22601.6	19162	21620.3	18878.4	17186.6	16750.2	23294	24338.3	21253.1	20060	22373.5
0.49_118.0861m/z		118.086	1	0.487583	0.160283	1	0.00350232	0.00658017	1.27545	QC Samples	2000ng/ml TBT	100 - 0.322 - 0.42	8.13246e+06	1.75	7.38873e+06	4.48301e+06	7.33979e+06	7.49278e+06	8.22804e+06	5.70656e+06	7.19715e+06	5.48835e+06	5.86238e+06	6.8316e+06	1.10039e+07	6.58542e+06	8.03331e+06	1.06814e+07	7.33253e+06	5.40147e+06	5.91052e+06	7.75923e+06	6.49463e+06	6.24046e+06	5.90274e+06	6.88826e+06	6.51949e+06	5.2937e+06	8.28259e+06	8.19132e+06	8.10407e+06	8.18567e+06	8.15956e+06	8.21145e+06	7.96828e+06	7.7807e+06	8.03596e+06	8.09734e+06	8.28945e+06
3.98_445.1602m/z		445.16	1	3.97888	0.128467	1	6.05798e-07	2.89114e-06	1.74163	QC Samples	Control	100 - 20.5	62928.3	3.73	34382.5	47635.4	41599.1	24294	28722.1	42048.8	27417.6	42956	31279.9	42197.1	22006.2	44187.8	51184.8	22127.9	51172.7	51643.1	31889.3	41751.9	51226.2	46506.2	38326	38665.7	49837	42798.8	59649.4	61946.1	63232.1	61186.7	62688.4	61459.1	65657.8	59652.4	62640.6	62968.3	66268.4
5.17_244.1442m/z		244.144	1	5.1676	0.0814	1	0.00120436	0.00262082	1.23261	2000ng/ml TBT	QC Samples	100 - 11.9	21465.9	2.68	28121	18790.4	17253.2	28212.5	19782.7	15715.2	21824.1	19760.6	23766.8	19395.1	24245.8	21925.5	22267.9	18452.7	16861	21055.7	23000.9	19830.4	25983.3	20349.5	17347.2	21982.9	21552.7	21680.4	17222.9	16889.7	17280	16499.1	17778.1	17819.2	18306.9	17063.8	17695.5	17228.3	17103.6
0.55_531.2070m/z		531.207	1	0.551117	0.0815667	1	6.52129e-05	0.000197778	1.34945	QC Samples	200ng/ml TBT	100	51367.4	6.83	34568.4	44905.3	34987.7	47272	33000.1	39662.7	34918.6	52694.8	41593.4	41455.3	29827.6	37172.6	41510.1	23108.5	40646.5	49208.2	35596.7	37971.6	44657.8	45849.4	39325.4	37187.8	37083.3	47950.4	47889.9	45071.9	49066.3	50203.3	53300.9	51335.1	50368.4	47644.3	54281	53467.8	57516.8
6.53_345.1343m/z		345.134	1	6.52573	0.0381333	1	4.31409e-10	3.07655e-09	2.88631	200ng/ml TBT	QC Samples	100 - 12.9	1989.25	19.13	2143.05	2463.39	1475.03	2097.91	1811.58	1557.4	2488.78	1853.51	1927.96	2725.58	1647.36	2993.58	1919.91	1555.83	1756.31	1387.52	1254.85	2228.41	1965.18	1725.16	2239.64	2895.57	1660.01	1765.8	558.693	679.901	1115.39	809.566	368.184	759.545	873.844	997.717	400.087	580.848	537.662
6.64_345.1341m/z		345.134	1	6.63998	0.0598333	1	4.54192e-13	4.2222e-12	2.1229	Control	QC Samples	100 - 11.9	4156.25	9.49	4357.96	4330.12	3364.19	4624.06	3594.41	4230.96	4640.68	4107.63	4314.44	4275.66	3272.76	4853.91	3734.18	2470.09	5091.88	3774.47	3769.46	4416.77	4077.87	3800.22	3404.29	3874.33	3775.03	4555.34	1877.7	2206.81	1797.12	1812.28	2446.55	1922.04	1794.39	2627.42	1602.13	2080.3	2401.78
9.24_365.1358m/z		365.136	1	9.2388	0.0471	1	0.00127427	0.00274899	1.14749	2000ng/ml TBT	QC Samples	100 - 11.7	22582.8	6.77	17982.7	17733.9	17530.9	19294.9	19548.6	22260.2	22242.9	21107	22454.6	20742.3	21361.9	21001.1	25558.3	20898.8	23681.4	21242.2	21366.5	24913.2	22050.8	23677.2	20517.2	21818.6	22047.5	24271.7	20612.2	19054.9	19406.9	17742.6	19862.4	18705.2	16512.9	19263.7	17761.2	20184	18079.2
8.53_577.0157m/z		577.016	1	8.5295	0.0527833	0	0.515414	0.355624	1.07061	QC Samples	200ng/ml TBT	100	18662.7	6.86	15557.8	18300.1	18544	15639.1	15323.4	18808.5	17239.8	21264.8	18100.8	18917.2	16209.3	19051.9	17209.8	17596.7	16009.9	16359.1	19949.3	17186.3	19003.8	19831.1	19849.6	17046	19682	13713.4	18104.2	20349.5	19296.3	14644.2	21322.8	16525.6	18241.5	18885.6	20177.9	21089.7	16426.7
8.54_495.8345m/z		495.834	1	8.54007	0.0738333	0	0.11546	0.11477	1.1541	QC Samples	Control	100	16530.2	9.88	10934.2	11636.7	15896.1	13439.5	14816.2	16851.8	12237.5	18772	16078.1	12456.1	15092.1	19600.5	17298.3	13022	15957.9	17696.5	16484	14867.4	19470.5	16235.1	16529.1	11826.5	17383.6	19340.8	18103	14047.8	14194.3	16922.9	14919.8	18311.4	17843.1	16953.6	14880.7	17028.7	14843.6
8.53_591.3822m/z		591.382	1	8.5295	0.0423167	0	0.853863	0.514667	1.06411	200ng/ml TBT	QC Samples	100 - 1.64	9109.45	15.42	9112.23	7438.22	7297.75	8125.08	11098.7	7212.95	10503.7	8273.43	7422.22	8673.15	9511.83	11427.4	10896.5	8017.61	8552.17	8374.73	9315.45	5389.71	8298.89	8293.09	10287.1	11916.8	9056.36	6436.77	8314.86	8843.92	9194.53	8764.6	8654.95	6843.07	8790.02	9435.6	7538.69	5420.71	9288.29
8.54_294.2637m/z		294.264	1	8.54007	0.0316667	0	0.4447	0.318497	1.08372	2000ng/ml TBT	Control	100 - 12	5957.79	9.29	5453.58	4892.42	4919.9	5281.66	5769.85	6965.08	5052.5	5645.11	5938.77	4681.23	6424.17	6453.57	5881.57	5877.53	5502.74	5506.84	6016.09	6044.89	5030.36	6809.25	5469.7	5691.14	6260.31	6340.56	6639.54	4861.91	5698.32	5280.89	5289.89	5950.44	5398.49	5483.32	5508.94	4953.02	6115.7
8.54_495.3329m/z		495.333	1	8.54007	0.0843167	0	0.710365	0.449241	1.03368	2000ng/ml TBT	Control	100 - 4.32	40894.7	5.56	37373.7	39087.1	37629.6	39975.8	40310.8	47052.6	38635.4	36432.7	40988.3	35570.7	43490.9	42233.6	35917.5	43822.3	37999.5	38374.9	42949.2	40354.4	39921.3	41534.4	36901.9	46876.4	41225.4	37394.9	40193.6	39280.1	40047.2	43413.7	42370	42277.6	41896.6	36526.6	38004.1	39847.7	40162.5
8.54_331.2164m/z		331.216	1	8.54007	0.0789	0	0.00165805	0.00346171	1.06069	2000ng/ml TBT	Control	100 - 22.9	111706	3.33	97923.3	104748	104031	103450	101820	114065	107097	109387	108056	106934	110266	112514	110767	108403	114246	118297	109142	107803	111582	112424	107458	112198	118725	114319	105020	97742.3	102391	104304	111556	109817	103206	107758	99460.4	106771	107835
8.53_576.6816m/z		576.682	1	8.53478	0.0527833	0	0.789489	0.485103	1.03518	200ng/ml TBT	2000ng/ml TBT	100 - 0.404	39544.1	5.13	43745.9	37933.9	37128.7	35928.4	33445.7	46519.6	41981.5	32177.9	37532.3	39425.2	42427.7	40431.3	40673.1	37313.8	37118.8	41430.7	42903.8	40366	38106.4	35431	37671.6	37567.8	35256.3	38298.5	34128.3	36841.8	34325.1	42057.4	40582	42995.9	45238.9	41848.7	38185.4	37913.4	37966.2
8.53_841.5236m/z		841.524	1	8.5295	0.0369833	0	0.373835	0.279493	1.3198	2000ng/ml TBT	QC Samples	100 - 17.8	12625.8	18.08	10693.1	12021	11695.6	15103.4	8836.99	9930.01	12765.7	14526.8	13536.7	3654.7	7433.81	13217.5	9076.79	13956.9	10298.8	11948.8	7293.69	5011.58	23066.6	11772.1	18085.9	8023.9	13461.3	14291.5	10569.3	6644.62	9820.01	14018.2	6329.05	8846.29	9670.18	7619.56	7925.27	13996.1	9926.21
8.53_576.3474m/z		576.347	1	8.53478	0.0580833	0	0.880145	0.526663	1.02429	Control	QC Samples	100 - 7.38	52729.8	4.66	48843.6	54990.1	49474.2	52180.6	54452.8	53119.7	53279.7	55497.9	49660.6	54459.9	52265.1	54428.1	44904.8	56329.1	46907	53134.9	43625.1	51337.7	58336.2	52048.4	46602.3	57801.8	51539.2	53994.1	52221.5	46607.2	51010.5	48221.6	50751	53668.3	53873.4	56232.2	52065.7	53618.3	51159.6
8.53_561.3536m/z		561.354	1	8.5295	0.07405	0	0.18721	0.167129	1.10299	200ng/ml TBT	QC Samples	100	30164.1	7.18	26127.8	31424.2	27415.7	27321.7	23298.5	27666.6	31924.7	31110.5	27009.9	29381.4	26690.3	29528.3	33901.4	32173.3	26332.4	36296	25416.2	29551.1	31404.8	31809.6	24237.6	27099.5	31381.2	31404.7	31394	27317.1	24955.2	24951.5	29341.3	28537.2	29907.9	25537.9	27530	26486.6	25073.6
8.53_531.8265m/z		531.827	1	8.5295	0.0635167	0	0.0714573	0.0787448	1.37138	QC Samples	Control	100	6839.8	17.76	5790.88	4251.07	2477.94	5258.76	5159.37	4443.76	6549.37	5968.93	6722.08	7407.54	10009.9	8890.79	5862.88	3778.66	5238.89	6396.07	5438.01	6810.56	4997.64	7835.71	6952.57	6625.14	8650.8	6226.52	7896.92	6286.32	8622.69	7782.24	7617.45	10721.2	8781.79	4029.35	6775.73	4567.2	5801.19
8.53_531.3248m/z		531.325	1	8.5295	0.0635167	0	0.0491551	0.0585078	1.12312	200ng/ml TBT	Control	100	18199.5	6.06	16849.9	16578.2	16552.5	16009.4	14804.8	17567.6	16696.9	14576.2	14880.4	20799.1	18457.4	22413.2	16452.4	17226.2	17714.5	17653.2	17396.8	16457.4	19870.4	18358.4	17482.4	17001.4	17116.4	17074.4	17412.6	15201.6	14935.6	17463.2	15061.7	16621.1	19876.1	17880.7	14703.6	18426.5	15224.2
8.53_572.3562m/z		572.356	1	8.5295	0.0528167	0	0.366007	0.27514	1.1262	QC Samples	2000ng/ml TBT	100	13594.9	13.63	13742.8	13866.4	10481.1	14413.2	13131.9	13181.1	16801.3	11991.5	12628.9	10624.8	14691.5	10922	17605.4	11301.1	12804.1	11473.1	13500	10048.8	13727.9	11855.4	10403.4	9123.23	14687.6	13225.7	13032.4	14911.5	14658	17489.2	16976.4	11868.6	14278.3	14196.8	9895.37	15451.7	12873.8
8.53_567.6964m/z		567.696	1	8.5295	0.0528167	0	0.254904	0.211797	1.11721	Control	QC Samples	100	19461.5	10.16	21115.1	17906.7	18412	17447	19446.2	18266.3	23407.8	19690.5	18931.9	16406	17079	18859.9	16542	15023.5	20556.3	19312.1	18457	18692.4	20031	22908.9	19008.6	16440.8	18918.5	13036.3	16126.5	18360.5	16366	16457.2	19718.7	19942.4	18513.6	21220.6	13738.5	16662.3	13397.5
8.54_322.2949m/z		322.295	1	8.54007	0.749467	0	5.61819e-06	2.19109e-05	1.05618	2000ng/ml TBT	QC Samples	100 - 14.1	291355	1.53	273779	277838	277758	282135	290152	290357	290760	279094	278434	290846	274890	282261	282707	277927	285863	294015	292350	282389	290198	291540	287335	292595	300163	294270	272361	275232	274753	266710	274903	278526	271687	276047	277165	275589	282316
8.53_561.8556m/z		561.856	1	8.5295	0.0687833	0	0.622841	0.408999	1.09429	QC Samples	2000ng/ml TBT	100	13611.2	10.35	10261.6	15760.7	11613.1	9413.36	10467.4	15289.9	16345.8	15168.4	10441.3	12854	13910.8	11695.1	12438.2	13479.4	12607.2	14690.3	13499	10655.8	13014.7	17505.8	11910.9	10202.6	9636.6	13081.6	14932.5	12565.4	9489.96	17601.9	16008	15819.6	13174.9	13869.4	12043.2	12189.6	13533.8
8.52_576.8790m/z		576.879	1	8.51893	0.07405	0	0.33861	0.259785	1.19664	200ng/ml TBT	2000ng/ml TBT	100	10682.8	18.04	7803.16	12793.5	8893.87	5315.27	8815.83	12300.8	12670.3	7943.55	11371.8	11904	9995.93	9468.91	9411.77	13695.2	6924.76	12690.1	7961.09	11555.1	10279.4	7355.55	9647.55	8543.46	6666.77	9409.53	10195.3	6945.34	6510.45	10212	8912.54	7634.22	8733.32	6759.58	10427.4	9387.07	9447.53
8.53_571.6872m/z		571.687	1	8.5295	0.0580833	0	0.62877	0.411917	1.05368	Control	2000ng/ml TBT	100 - 8.74	38662.9	8.12	35567.5	37633.7	32730.5	37363	41542.3	44947.9	41109.1	38409	38442.8	39007.2	40030.1	36731.9	30999.8	38012.8	34317	38942.3	41372.7	34925.7	36507.6	40580	35783.3	39115.1	32615.9	32646.3	41084.5	34353	41154.9	36220.6	44994.7	35950.1	42287.5	43085.8	35735.7	38911.3	36486.7
8.50_192.1747m/z		192.175	1	8.50303	0.0530167	0	0.00330261	0.00624019	1.06688	2000ng/ml TBT	QC Samples	100 - 10	17019.1	3.66	16050.6	16044	16933.3	15896.1	16394.5	14773.6	15692.5	16074.1	16028.2	15562.6	15479.6	17306	17139	16711.3	16972.8	17590.6	17473.9	16821.6	17879.3	16750.2	16257.4	16698.6	17826.3	16445.5	15967.1	14837.2	15883.9	16418	15203.1	16542.4	16301.8	16391.8	16218.4	15010.9	15707.7
8.50_539.3408m/z		539.341	1	8.50303	0.0795833	0	0.00668821	0.0112986	1.11545	200ng/ml TBT	QC Samples	100 - 9.13	46353.3	5.27	45729.8	43024.4	46481.9	37893.8	44266.9	47766.8	46172.2	42828.7	47304.9	42293.7	42876.7	48862.4	44747.3	48634.6	51163.8	44943.2	44730.5	46960.5	49148.4	37615.3	42134.5	46602.2	43250.3	43812.9	40650.6	44012.9	43652.8	41176.5	37159.6	39698.7	42715.1	42625.6	39172.4	40814	39715.7
8.50_298.3467m/z		298.347	1	8.50303	0.19615	0	0.000224537	0.000603599	1.1235	2000ng/ml TBT	QC Samples	100 - 11.4	45838.2	2.67	40303.2	42058.3	44679.7	42703.6	41835.7	43129.8	45596.9	45583.5	43206.8	44360.7	42257.1	45139.2	43952.2	45956.8	44447.2	43207.1	46719.5	45503	48794.9	48156.3	43052.7	45135.9	43167.8	46175.6	36373.9	37069.3	41441.4	40870.3	39604.9	38372.2	40169.6	39137.3	37823.9	42478.7	42678.7
8.50_352.3054m/z		352.305	1	8.50303	0.0797167	0	0.00615253	0.0105472	1.14138	2000ng/ml TBT	QC Samples	100 - 13.5	12913.8	6.03	10754.7	11132.7	10830.7	11375.5	11877.2	13497.1	10641.9	11680.8	10863.1	12170	11416	10293.7	11901.5	11985.1	12395.7	12507.9	16219.2	12540.8	12069.3	12759.7	13749.8	12032.9	12669.8	11269.1	10561.6	10086.5	9937.04	11972.4	11467.4	11526.7	11325	11379.5	12170.6	11750	11683.5
8.50_227.1751m/z		227.175	1	8.50303	0.111	0	0.467605	0.330494	1.13724	200ng/ml TBT	Control	100	3673.91	14.32	2954.93	1604.67	2663	3115.54	3392.38	3931.98	3797.17	4384.7	4263.82	3057.84	2870.07	3555.56	4198.34	4047.78	3422.86	3975.03	2722.52	3562.19	4157.28	4130.65	4651.44	3132.12	4127.97	2309.91	3606.31	3963.09	3825.29	3226.1	4520.63	3196.26	2661.74	3444.26	3838.53	3779.24	3815.26
8.51_552.3521m/z		552.352	1	8.50833	0.0635167	0	0.193345	0.171648	1.07655	Control	QC Samples	100 - 10.1	55807.3	6.41	61162.4	46768.8	53036.5	54365.6	60299.3	56645.9	60524.9	53655.2	58776.8	50922.9	56010.5	54193.5	54099.2	49528.6	53152.3	59531.1	51309.2	58932.1	58223.7	56925.7	49958.3	50429.4	51791.1	60461.7	57170.6	47821.5	45805.2	45599.3	57122.3	45448	53141.6	58245.6	53101.7	46695.7	56494.6
8.51_552.6864m/z		552.686	1	8.50833	0.05825	0	0.140375	0.133578	1.09049	Control	QC Samples	100 - 0.413	39648.8	6.72	41613.7	44099.8	34654.9	43817.8	32739.6	41524.1	36691.8	42048.8	39436	42972	43459.1	39552.3	37866.8	41603.2	35505.5	36025	34545.7	45683.9	45471	36826.7	33253.4	37335.4	34371.7	32439.1	35377.4	35234.8	35573.4	30541.5	35137.7	38878.7	37408.2	40458.8	36580.8	37125.5	38879.5
8.51_557.3465m/z		557.346	1	8.50833	0.0582	0	0.0219886	0.030577	1.13041	200ng/ml TBT	QC Samples	100 - 0.739	29551.9	7.52	29814.9	27250.6	30315	25031.5	26752	27011.3	28086.4	24357.5	27320.9	32687.3	32185.3	27894.5	30637.2	31116.1	27379.5	27194.1	27228.9	29688.2	28614.9	30111.6	24433.6	22955.7	25613.7	29758.9	28117	22015.8	24655.3	25403.4	26688.8	22142.6	27733.7	27443.8	27484.3	25995.5	27047.1
8.51_308.2791m/z		308.279	1	8.50833	0.18555	0	0.000398072	0.00099908	1.08016	2000ng/ml TBT	QC Samples	100 - 9.17	53621.8	2.85	50355.6	48693.8	52941.5	49006.6	52372.6	54741.9	50363.1	47175.3	52205.7	52476.4	53933.1	48963.1	51424.1	52973.2	53405.7	53941.1	52367.3	52607.7	58369.6	51388.4	51406.3	52654.6	56946.6	53234.1	48971.1	48274.8	51164	49333.4	51846.5	49016.1	50081.2	50469.9	46064.3	50413.9	49124.8
8.51_819.5110m/z		819.511	1	8.50833	0.0423667	0	0.138523	0.132371	1.21188	Control	2000ng/ml TBT	100 - 18.6	16440	13.27	18943.2	12963.2	13606.7	17365.4	16387.6	16003.4	17787.3	18463.2	11440.1	14698.4	17914.9	13269.2	17479	13813	15065.4	14630.3	20318	12171.5	9926.97	10542.2	13137.9	10642.1	19220	12567	10464.8	15983.6	15810	13488.3	12204.9	18862.9	16510	15885.5	13770.5	15152.3	11340
8.51_690.4264m/z		690.426	1	8.50833	0.0318333	0	0.342412	0.261884	1.18223	2000ng/ml TBT	Control	100 - 22.1	7019.3	15.9	5935.9	5321.77	7205.81	5852.82	6862.1	4125.31	5939.15	6255.92	5739.55	9061.54	6831.45	5868.12	4897.13	5326.56	7107.4	6124.29	6848.9	6265.05	7920.56	6270.71	5629.28	7686.61	9404.95	6128.31	4865.33	5733.43	7125.62	6759.09	8228.23	5914.66	9573.72	7942.69	6108.09	4692.2	6300.44
8.51_553.0207m/z		553.021	1	8.50833	0.05825	0	0.192577	0.17124	1.13186	200ng/ml TBT	QC Samples	100	18840.5	9.21	18453.7	16720.8	16712	12775.7	18761.2	20621.8	18127	17322.6	17876.2	16807.8	18339.7	19496.1	17326.1	22305.2	18717	19855.9	15960.6	18983	23385.4	18530.8	14785.2	18084.5	17130.8	18290.5	18928.8	13909.2	17341.6	15403.2	18781.9	17342.9	17204.4	13297.2	18128	19586.9	17663.6
8.51_557.6810m/z		557.681	1	8.50833	0.0688667	0	0.221886	0.191136	1.18748	Control	2000ng/ml TBT	100	13367.3	7.79	13640.9	13849.5	10750.4	13715.3	13194.6	14140.1	15247.2	12400.3	10270.5	14321.2	11865.8	13905.6	12270.2	14489.5	14619.1	8678.66	11444.7	13026.1	11467.5	11166	10611.2	10308.8	10412.1	11618.6	12860	11269.6	10056.3	11300.2	20653.2	11274.9	13329.7	12190.4	12714.9	9910.63	15346.6
8.51_820.0121m/z		820.012	1	8.50833	0.0370833	0	0.602625	0.399668	1.13162	Control	QC Samples	100	10848.7	14.51	9688.93	12156.7	11219.6	8816.5	12739.4	8680.68	11470.1	12017.9	7550.67	6461.36	9041.51	9871.75	10428.1	14436.7	13629.3	10724.6	11960.6	9825.96	13689.1	6772.86	10479.4	7733.61	12967.3	4014.34	10194.7	7789.9	9811.51	11122.4	10042.6	8036.22	10389.5	9603.26	10054.3	10723.8	11228
8.51_230.2476m/z		230.248	1	8.51363	0.11605	0	8.43097e-05	0.000251219	1.06606	2000ng/ml TBT	QC Samples	100 - 12.8	113652	2.29	105097	107032	111718	106324	111867	118410	111436	111568	108861	107918	113983	113487	113424	114776	110131	112550	116988	111241	117406	110847	109238	115588	116359	111552	109161	103730	103073	105407	107724	103955	107898	106609	105716	104524	109989
8.51_561.6715m/z		561.672	1	8.51363	0.0582	0	0.123255	0.120834	1.07197	Control	2000ng/ml TBT	100 - 9.32	54750	2.91	51020.1	59147.8	52034.7	51091.4	55541.2	56559	54435.2	58170.3	47376.5	53602	56620.7	47930.7	47766.7	51696.3	54491.5	51820.7	48571.7	52004.3	50222.3	49390.9	52131.2	51743.7	51809.9	52718.6	55642.5	51546.2	45043.8	42309.8	51814.3	48235.5	56326.6	56385.4	54423.5	50916.1	51350.3
8.51_562.0063m/z		562.006	1	8.51363	0.0582	0	0.623585	0.409275	1.05992	200ng/ml TBT	Control	100 - 0.813	40206.8	4.6	41410.1	40324.9	34685.2	37773.6	36173.7	36576.1	42219.2	34309	41659.6	41356	41564.6	37044.1	41058.8	38884.8	41788	38298.5	44550.4	43892.5	41570.1	37910.9	35805.3	32277.8	39244.6	36252.1	40057.3	36500.5	30790.5	39100.8	42411.9	37443.7	42267.9	47253.8	44853.7	36221.5	37909
8.51_557.0119m/z		557.012	1	8.51363	0.0635167	0	0.202517	0.17808	1.10303	Control	QC Samples	100 - 9.35	39688.6	8.28	40305.2	37394	35145.9	40218.2	44134.9	42323.2	42267.2	35720.2	37191.9	30775.4	38041.4	41560.3	46151.7	42530.6	36330.5	43399.6	34372.3	43585	47055.7	32570.3	36902.4	34685.3	45295	34191.7	42190.2	36349.2	34821.6	31106.3	33556.9	35644.4	42344.9	36089.2	36374.8	26134.1	37952.6
8.51_473.3194m/z		473.319	1	8.51363	0.0899333	0	0.978191	0.564896	1.01158	2000ng/ml TBT	QC Samples	100 - 4.4	38497.1	4.43	36415.6	37551.7	35991.9	37874.8	41090.7	40299	37765.2	39276.9	39991.7	37037.5	37263.6	39836.8	37898.8	41201.9	36907.4	36943	34680.7	41247.2	44164	38271.1	34622.6	40506.5	37182	37302.4	38684.6	37298.8	34928.7	39212.5	40390.1	34526.5	40163.4	35028.6	36178.6	38976.5	35871.9
8.51_562.3400m/z		562.34	1	8.51363	0.0529333	0	0.0886414	0.093472	1.17661	2000ng/ml TBT	QC Samples	100	19143.3	11.44	14422.7	20542.3	17076.9	13902.8	17028.9	19445	20478.8	23843.3	15494.4	15749.6	18737.2	15998.7	14811.2	17514.1	14602.8	22029.3	15926.4	21331.4	22411.4	19731.7	17020.6	17979.4	18528.8	20216.4	16384.4	15516.9	14839.8	19625.8	16652.3	19006.2	17457.3	18603.2	18697.4	15052.4	15537.6
8.52_576.3768m/z		576.377	1	8.51893	0.0687833	0	0.0472725	0.0567815	1.23693	200ng/ml TBT	2000ng/ml TBT	100 - 3.06	21207.9	11.42	19637.1	16854.7	11392.8	16520.1	17803.9	24799.4	18821.2	19398	20654.3	18861.4	21536.5	24881.4	20661.4	19949.1	24680.5	18438.7	15646.1	12415.5	15859.4	18839.5	20629.5	20351.4	17715.2	15708.1	17558.3	18372.8	12749.2	20056.2	18623.5	16954.7	18132.6	18386.3	12920.3	14707.3	14495
8.52_473.8209m/z		473.821	1	8.51893	0.0846667	0	0.578735	0.386907	1.06391	Control	QC Samples	100	14934.4	6.46	14714	13647.8	14203.1	14556.2	14166.2	16302.9	17795.3	14089.5	14403.3	14352.2	16530.7	13331.3	14496.1	13934.5	14034.5	14774.4	13703.1	14245.5	12657.3	15708.4	13629.6	16146.1	17964.3	12265.2	14191.8	16416.7	14934.4	12926.4	13051.9	14803.4	13155.5	11369.2	12254	15929.3	13209.3
8.54_598.8921m/z		598.892	1	8.54007	0.05275	0	0.869559	0.521671	1.14043	Control	2000ng/ml TBT	100	6939.6	25.47	6352.57	5966.45	7822.55	7099.51	6911.12	10070.2	3826.93	7467.48	5037.9	7408.95	6537.75	3832.83	9720.86	3754.41	5925.95	8759.75	7326.64	5214.11	3290.31	4971.17	6822.79	5564.27	9938.02	5553.13	12626.8	1822.36	7119.75	7715.73	7882.7	5939.51	7577.47	6999.26	10169.1	6728.41	5973.39
8.52_288.2528m/z		288.253	1	8.52422	0.0423167	0	0.825651	0.501721	1.23446	200ng/ml TBT	2000ng/ml TBT	100 - 60.1	2434.91	23.73	2903.02	3151.69	680.683	1809.93	2781.1	1369.69	2382.11	2498.93	3591.42	3330.38	1897	2834.02	1907.6	2486.91	1969.25	1462.73	2038.42	1397.88	1998.3	1408.45	1992.63	2319.86	2826.33	1797.76	2611.13	2387.5	1360.57	2722.36	3092.11	1657.11	2941.02	3460.72	2277.11	2039.03	2086.72
8.52_842.0250m/z		842.025	1	8.52422	0.0369833	0	0.578377	0.386824	1.28578	200ng/ml TBT	Control	100	7070.83	25.99	1927.67	4726.38	5275.31	4247.87	7961.79	5743.8	7101.14	7009.92	5969.49	5939.2	7401.57	5980.12	6251.56	3826.95	8578.66	12619.1	7371.47	4770.38	10486.4	6809.47	5240.63	5722.44	7342.37	7836.29	10647.2	1666.04	7785.36	10813.5	9630.91	9271.2	8224.86	4480.2	3172.45	8437.35	3043.22
8.53_567.0274m/z		567.027	1	8.5295	0.0580833	0	0.313761	0.246156	1.08559	Control	200ng/ml TBT	100 - 9.93	55608.7	7.15	59303.1	56498	53634.8	56207.8	46623.8	57281.1	57612.4	57708.3	42901.7	56986	55566.1	49368.4	47231.2	50478.6	52868.1	54395.5	59557.5	53667.1	62265.3	56456.8	51467.9	44379.9	48306.7	52258.4	53115.8	52887.7	48683.6	53582.8	51014.5	56010.7	62442.5	52995.1	45053.2	54072.4	52448.1
8.53_567.3621m/z		567.362	1	8.5295	0.0528167	0	0.396681	0.292846	1.07883	Control	QC Samples	100 - 0.409 - 6.2	43626.7	7.19	42198.1	49457	41993.4	42266.7	39325	43101	43985.8	46686.8	44229.3	42756.8	45537.5	35646.3	45801.2	42357	39964.9	38408.8	42586.7	34670.7	47694.6	41452.2	47423.8	46336.4	31491.7	38496.7	46337.7	41705.1	39997.9	43285.2	47725.5	39497.3	40865.8	37404.4	40107.3	36294.5	35393
8.53_572.0219m/z		572.022	1	8.5295	0.0580833	0	0.466105	0.329901	1.07847	Control	QC Samples	100 - 0.517	28979.8	8.52	29304.6	29488.1	26163.7	33121.9	27088.5	28581.3	31640	26450.7	30534.5	25292.3	30242.6	23170.7	25767.3	31526.5	27309.2	37865.2	24395.4	30975.2	25264.4	31879.3	28241.3	22809.7	33660.2	23113.1	27794.2	28808.1	25333.1	30753.2	30546.1	25579.8	28347.2	28872.7	21211.4	30274.4	24305.8
8.55_581.7027m/z		581.703	1	8.54535	0.0527167	0	0.984549	0.564896	1.02742	2000ng/ml TBT	Control	100 - 10.7	54273	7.29	54213	52962.5	50183.5	58130.3	56533.5	56081.9	49048.1	45443.9	50630.2	52480.9	50782	62222.8	52767.8	54332	50153.2	52640.9	45008.3	51815.2	62287.1	54860.4	48384.4	51658.5	48670.5	71499.7	50435.9	54093.4	52195.7	47973.1	45555.8	61695.7	55877.1	49371.3	46774.3	54964.7	50594.4
8.55_376.1751m/z		376.175	1	8.55062	0.0683167	0	0.144261	0.136418	1.04315	2000ng/ml TBT	Control	100 - 19.9	124484	2.58	115949	121062	128152	115209	115121	130780	110970	117440	119257	124219	126003	122481	121646	116963	130266	117808	120001	123301	129243	124364	122377	122658	124942	128987	127108	117826	127200	123458	123884	120720	118306	123443	117100	122225	117334
8.55_242.2840m/z		242.284	1	8.54535	0.2066	0	1.79103e-06	7.77459e-06	1.12806	2000ng/ml TBT	QC Samples	100 - 8.37	66978.7	1.68	57987.1	59908.1	62601.7	63176.6	60986.7	64250.6	64904.9	65053.5	62344.9	64304.5	62917	62894.2	66221	64046.6	65916.8	64778.9	65441.4	68723	68112.8	66801.9	66069.5	66321.4	67791.8	66567.4	56420.1	56438.1	57875.2	54605.9	57148.6	57800.1	56350.5	58406.8	59360.1	60146.7	62326.3
9.21_301.2844m/z		301.284	1	9.20745	0.0626833	0	0.323128	0.251411	1.03791	QC Samples	200ng/ml TBT	100 - 16.3 - 9.15	186644	2.47	172797	173831	179484	209975	177400	191761	181783	175748	176395	177452	177383	174552	179275	182547	180512	190506	206318	180004	181859	182952	167662	197135	189438	175886	185335	192357	185244	179896	194146	187382	191706	183083	185587	181503	188052
8.58_539.3589m/z		539.359	1	8.57693	0.0313833	0	0.0314315	0.0411377	1.52243	2000ng/ml TBT	200ng/ml TBT	100 - 1.28	7796.81	21.05	4308.1	3590.03	6292.48	2832.04	7450.63	3767.06	9293.7	7086.32	6503.83	7930.12	5034.05	5177.27	3843.07	6146.72	3211.02	3124.22	8010.41	9487.77	11052.6	5526.64	7069.45	9500.98	6957.09	4769.53	9101.75	6563.74	5929.09	5142.02	6996.25	4633.46	6355.4	7708.7	6178.17	5573.79	7622.66
8.58_454.3732m/z		454.373	1	8.57693	0.0949333	0	0.044546	0.054582	1.26989	Control	2000ng/ml TBT	100 - 14.3	27427	10.54	25497	33255.9	28356.6	27475.3	25746.6	29313.5	25447.5	24323.9	31418.1	25991.3	19074.5	21079.8	14978.4	21321.9	24039.7	26390.4	19587	20475.1	22702.7	19511	19653.4	26979.9	25684.5	18190.5	27092.1	27488.9	32822.5	36312.5	33391	30676.7	28788.4	24151.6	28826.3	33961.6	20888.1
8.58_284.1853m/z		284.185	1	8.57693	0.0262	0	0.113027	0.112666	1.39769	200ng/ml TBT	QC Samples	100 - 6.4	11682.1	9.6	8310.08	9775.03	10224	13709.3	11471.9	8672.08	7985.84	17327.1	17095.4	12949.8	18029.3	10452.1	8733.71	7441.4	13446.5	5308.79	6714.51	6979.49	6861.02	9871.28	12550.9	14746.9	11019	12876	7490.11	8261.65	8769.79	9095.53	9324.42	10054	7490.19	8583.4	8077.36	7488.28	8640.11
8.58_358.3676m/z		358.368	1	8.57693	0.0261167	0	0.120654	0.11876	1.18874	Control	200ng/ml TBT	100 - 12.7	9103.39	13.69	9059.95	9361.46	8616.09	7797.97	6833.64	10293.2	8671.56	12193.3	8205.87	9312.81	5719.7	7114.46	7965.23	8063.51	7089.81	7792.78	7401.6	7740.19	9160.62	8914.67	9049.55	11297.6	8063.88	8465.84	9165.69	9317.16	10398.9	8051.41	7114.53	11719.9	7984.99	8911.08	9193.01	8111.69	7471.79
8.58_611.0534m/z		611.053	1	8.57693	0.0313833	0	0.297848	0.236822	1.15855	2000ng/ml TBT	Control	100 - 9.07	33490.9	9.88	34969.7	23333.1	28772.9	26518.3	18383.5	31280.5	36639.6	31362.4	28210.1	30605.3	33653.5	35599.8	30731.5	31960	29028.3	26092.6	30617.7	28804.5	47344.5	31435.8	27314	34731.8	35796.2	31882.7	33142.2	39903.9	25736.7	24322.8	21774.8	26087.3	23240.6	27332.3	27080.8	27546.3	43813.7
8.58_425.2141m/z		425.214	1	8.57693	0.4101	0	7.02093e-05	0.000211773	2.55862	Control	200ng/ml TBT	100 - 19.1	181671	19.2	202900	187057	183566	200973	207836	204289	163338	103412	115623	98654	67170.7	59574.2	50035.8	39709.4	51709.4	85552.4	108237	81304.9	64796.7	47961.8	61934	82080.8	124794	95014.3	189683	181862	184700	223033	222344	215337	184369	175717	176547	198541	112630
8.58_239.1276m/z		239.128	1	8.57693	0.0209333	0	0.10944	0.109992	1.42228	Control	QC Samples	100 - 9.47	6103.68	12.71	5518.49	4731.06	6363.62	6988.48	5524.58	4740.27	5228.37	9734.57	8404.59	7601.06	9805.69	4672.53	4436	3304.59	6794.78	3075.92	2313.75	3944.7	3643.41	3866.26	7337.74	10008.8	5466.39	7421.84	5255.02	4811.89	4662.75	4541.67	4892.7	4081.75	3145.38	3970.63	4020.72	4194.23	3564.96
8.58_403.2323m/z		403.232	1	8.57693	0.0419167	0	8.25195e-05	0.000246226	2.08799	Control	200ng/ml TBT	100 - 13.7	57627.3	12.98	59042.9	60701.1	66766.4	59030.2	49695.6	64123.8	57807.6	43850.4	41421.3	34818.4	31784.9	20826.7	21762.7	17932.2	24493.3	27756	30015.7	29789.5	21362	17876.7	27858.1	35469.5	34524.2	25487.1	56711.8	54330.7	55748.2	65408.8	73183.7	73549	54493.9	55392.8	51540.8	63583.9	40009.1
8.58_83.0605m/z		83.0605	1	8.57693	0.597567	0	1.14919e-07	6.22882e-07	1.04969	2000ng/ml TBT	QC Samples	100 - 0.621	1.30713e+06	1.21	1.24557e+06	1.25159e+06	1.27417e+06	1.24836e+06	1.25879e+06	1.29163e+06	1.27097e+06	1.21539e+06	1.27162e+06	1.30141e+06	1.24958e+06	1.33182e+06	1.30531e+06	1.2713e+06	1.30151e+06	1.31986e+06	1.31635e+06	1.31391e+06	1.31327e+06	1.31522e+06	1.28017e+06	1.29263e+06	1.32879e+06	1.29668e+06	1.26241e+06	1.24336e+06	1.23983e+06	1.24487e+06	1.22641e+06	1.23747e+06	1.23168e+06	1.23706e+06	1.22406e+06	1.2259e+06	1.26316e+06
8.57_517.8476m/z		517.848	1	8.57168	0.0524667	0	0.244661	0.205579	1.17686	200ng/ml TBT	Control	100	14095.5	13.04	11528	12914	12078.8	13147.7	10193.7	13910.9	8496.26	13548.3	12774.7	19411.9	16329	13762.4	14071.2	13422.8	9258.62	13733.3	9413.73	11369	12995.5	15401.9	12741.4	10685.9	12140	13236.2	13448.3	12290.8	14801.6	12209.7	12629.7	15527.6	15382.8	12319.3	12823.7	14286.1	10472.5
8.57_212.2003m/z		212.2	1	8.57168	0.03155	0	0.985484	0.564896	1.02019	Control	2000ng/ml TBT	100 - 7.06	6069.04	7.94	5690.99	7215.17	6093.3	6178.6	6041.64	6636.47	4970.95	5725.19	5171.39	6695.45	5751.28	5884.05	6703.69	5568.61	5970.91	6315.3	5713.67	6444.22	5460.85	5550.77	5676.69	6249.61	6758.23	5737.33	6770.1	5513.5	6226.75	7773.6	5288.65	6384.51	5749.53	5816.67	6208.54	6137.34	5298.19
8.57_356.3516m/z		356.352	1	8.57168	0.201217	0	0.0142935	0.0215894	1.07585	Control	2000ng/ml TBT	100 - 13.7	36820.9	1.79	35026.6	35701.3	37658.9	37012.1	35983.9	40277.1	36648.1	36259.3	36283.2	34564.6	35742.1	35878.4	35975.3	36504.5	35036.2	35560.9	34324.7	36973.5	34940.3	36388.2	33268	33390.8	34126.9	30387.1	34701.5	38031.7	35788.8	34851.9	35461.6	36012.9	35075.6	36196.3	35424.3	33042	37764.2
8.57_517.3460m/z		517.346	1	8.57168	0.05775	0	0.465082	0.32941	1.06746	200ng/ml TBT	Control	100 - 3.09	31791.2	7.25	30760.5	26427.6	30216.1	31216.7	30423.9	31638.6	31362.5	26209.7	28548.2	34089.8	31348.6	32815.7	29426.7	31314.8	31254.3	35531.4	23812.2	33033.8	34080.1	31377.2	30671.3	32992.4	28785.7	36452.5	31899	29023.3	32495.6	33342	31317.1	27041.3	29101.2	32378.8	26973.9	30157.1	28555
8.57_214.2523m/z		214.252	1	8.57168	0.0524667	0	0.57003	0.382574	1.04094	2000ng/ml TBT	Control	100 - 7.16	15991.5	5.21	17036	14793.5	15752.4	14168.9	13999.1	16101.2	14897.3	16152.4	15544.4	13975.8	15393.7	14417.1	16198.1	16197.3	15744.3	15889.5	14897	15534.3	15059	17019.9	16933	16499.6	15554.1	16435.1	16623.3	14537	15703.6	15402.7	16898.2	17021.1	14190.5	15887.1	14744.7	17037.9	15014.1
8.57_448.2902m/z		448.29	1	8.57168	0.6632	0	3.86974e-05	0.000123673	2.28574	Control	200ng/ml TBT	100 - 22.1 - 0.593 - 0.0078	490142	18.37	544002	553753	479034	555393	539757	526440	426506	296252	313393	286157	208796	196543	169669	128456	161758	250703	273219	207347	171796	145405	168979	214366	314061	228818	470697	472058	473832	595611	600824	576966	508800	492445	483295	543362	329097
8.58_261.1093m/z		261.109	1	8.57693	0.0524667	0	0.041945	0.0519575	1.36496	Control	QC Samples	100 - 10.1	29858.5	6.2	26307.9	20332.7	33537.1	35344.9	32899.9	23282.2	22696.6	44466.4	44378.3	31908	42344	24396.8	25166.8	18620.4	29840.6	14739.7	22442.6	20941.7	19419.6	29101.2	32281.8	40762.5	27548.8	34717.8	22816.6	21706.6	20742.3	22391.3	22442.1	23771.7	21726.3	22581.4	21439.6	22259.8	23183.5
8.57_601.7070m/z		601.707	1	8.56642	0.042	0	0.295788	0.236647	1.16162	200ng/ml TBT	2000ng/ml TBT	100	14621.6	8.48	9745.06	13988.4	12966.9	14382.3	16120.7	12023.4	13195.8	15499.1	14253	11636.1	14616.9	17775.4	17014.9	17992.7	12043.8	11640	12573.2	12422.8	14522.6	11306.6	11581	12010.2	12589.8	13691.8	11584.3	12452.2	15412.1	10368.1	14670.7	11765.7	14399.4	14400.3	10103	8717.33	16250.6
8.58_611.3883m/z		611.388	1	8.57693	0.0313833	0	0.0497097	0.0590131	1.23792	2000ng/ml TBT	Control	100	27768.4	14.17	24887.1	21037.1	20523.3	29166.6	19313.8	23849.9	22348.1	18325.9	28250.9	26235.1	26826.2	21357.2	17464.3	21073.2	20708.8	25291.1	19893	31554.3	35219.2	29369	26280.6	27162.1	27471	25198	28553.6	21415.4	27851	26905.3	20937.2	22467.7	20373.4	24816.9	25089.7	25426.4	31414.7
8.58_605.3799m/z		605.38	1	8.57693	0.0313833	0	0.716893	0.451517	1.1114	200ng/ml TBT	QC Samples	100	8174.39	13.9	5570.3	6285.87	7153.45	11123	6181.51	9533.61	6767.31	10194.2	7582.25	7188.02	9161.01	7438.59	8293.62	9265.79	6653.19	9812.67	7189.69	7830.57	2326.6	10557.4	9428.71	10601.6	6308.29	5946.78	10290.4	7815.65	4672.15	7765.84	7985.19	9162.51	6343.45	7744.54	4313.11	8074.98	4230.24
8.61_435.4435m/z		435.444	1	8.61322	0.764617	0	0.0454848	0.055259	1.04547	2000ng/ml TBT	Control	100 - 26.8 - 29.1 - 6.53	1.54881e+07	2.42	1.44791e+07	1.43279e+07	1.54073e+07	1.39376e+07	1.52875e+07	1.52814e+07	1.49815e+07	1.4814e+07	1.53891e+07	1.51223e+07	1.44553e+07	1.46404e+07	1.49195e+07	1.53778e+07	1.53684e+07	1.53492e+07	1.53849e+07	1.57241e+07	1.54223e+07	1.49183e+07	1.54856e+07	1.52698e+07	1.62214e+07	1.54785e+07	1.49506e+07	1.43985e+07	1.63693e+07	1.5611e+07	1.47694e+07	1.48387e+07	1.47699e+07	1.41398e+07	1.44756e+07	1.4318e+07	1.46671e+07
8.61_200.1604m/z		200.16	1	8.61322	1.32835	0	0.00247005	0.00488529	1.06442	2000ng/ml TBT	QC Samples	100 - 13.3	9.16189e+06	2.77	8.61635e+06	8.36283e+06	8.90508e+06	8.5383e+06	8.53465e+06	8.96149e+06	9.17833e+06	9.00194e+06	8.87359e+06	8.69893e+06	8.46846e+06	9.17663e+06	9.17111e+06	8.80455e+06	8.98385e+06	9.33659e+06	8.94522e+06	9.52983e+06	8.7694e+06	9.31701e+06	9.00403e+06	9.06929e+06	9.35457e+06	9.30574e+06	8.45273e+06	8.53255e+06	8.27236e+06	8.11223e+06	8.58676e+06	8.53968e+06	8.29033e+06	8.25545e+06	8.77735e+06	8.38956e+06	8.77774e+06
8.61_445.4723m/z		445.472	1	8.61322	0.327983	0	0.839693	0.507905	1.0183	2000ng/ml TBT	Control	100 - 28.5 - 0.541	1.08813e+07	2.6	9.85153e+06	1.11373e+07	1.15542e+07	1.01534e+07	1.12978e+07	1.12839e+07	1.05261e+07	9.68214e+06	1.07421e+07	1.08263e+07	1.05772e+07	1.06734e+07	1.14834e+07	1.0881e+07	1.07335e+07	1.10122e+07	1.12373e+07	1.09413e+07	1.13038e+07	1.12812e+07	9.98187e+06	1.06131e+07	1.11159e+07	1.05759e+07	1.07056e+07	1.11915e+07	1.12957e+07	1.03938e+07	1.04902e+07	1.13864e+07	1.09244e+07	1.07659e+07	1.03515e+07	1.07107e+07	1.02569e+07
8.61_200.2300m/z		200.23	1	8.60803	0.24125	0	0.00965482	0.0154824	2.48258	2000ng/ml TBT	QC Samples	100 - 56.9	472340	28.44	238906	188267	291204	185889	261255	375824	211430	170812	116162	211529	153296	355264	29658.1	410102	339072	29567.3	356391	325101	179021	271005	845835	302553	561063	937752	120014	197874	276660	185540	242082	70205.7	255254	137474	156757	263509	145294
8.61_200.3139m/z		200.314	1	8.60803	1.26377	0	3.19611e-05	0.000104009	1.089	2000ng/ml TBT	QC Samples	100 - 12.7	9.32553e+06	2.38	8.60196e+06	8.49281e+06	8.93853e+06	8.71771e+06	8.55393e+06	9.31276e+06	8.87807e+06	8.61699e+06	9.23481e+06	8.8626e+06	8.74419e+06	9.3203e+06	8.98035e+06	8.2087e+06	9.17724e+06	9.45963e+06	9.5673e+06	9.55978e+06	9.50811e+06	9.16317e+06	9.00562e+06	9.07144e+06	9.32601e+06	9.40281e+06	8.57288e+06	8.26479e+06	8.09268e+06	8.50235e+06	8.17024e+06	8.51452e+06	8.3933e+06	8.55828e+06	8.65532e+06	8.35496e+06	8.75099e+06
8.61_202.2427m/z		202.243	1	8.60803	0.9442	0	8.38404e-06	3.14921e-05	1.05945	2000ng/ml TBT	QC Samples	100 - 2.9	1.04056e+07	1.3	9.80193e+06	9.98636e+06	1.01963e+07	9.84153e+06	1.00601e+07	1.00867e+07	1.00566e+07	9.97192e+06	9.99609e+06	1.02023e+07	9.96846e+06	1.02644e+07	1.01531e+07	1.00633e+07	1.0218e+07	1.06075e+07	1.04491e+07	1.03699e+07	1.06015e+07	1.03706e+07	1.00773e+07	1.02251e+07	1.06386e+07	1.05124e+07	9.76598e+06	9.56507e+06	9.85818e+06	9.73094e+06	9.46993e+06	9.49826e+06	9.77789e+06	9.68555e+06	9.64326e+06	9.7564e+06	1.00126e+07
8.61_200.2372m/z		200.237	1	8.60803	1.71388	0	9.97512e-07	4.531e-06	1.06411	2000ng/ml TBT	QC Samples	100 - 14.2	1.55177e+09	1.58	1.44719e+09	1.45524e+09	1.51069e+09	1.44807e+09	1.4853e+09	1.50559e+09	1.49999e+09	1.48362e+09	1.48689e+09	1.51499e+09	1.45953e+09	1.52137e+09	1.53195e+09	1.50694e+09	1.53531e+09	1.56511e+09	1.55418e+09	1.56441e+09	1.56385e+09	1.54269e+09	1.51749e+09	1.51618e+09	1.5791e+09	1.57628e+09	1.44603e+09	1.4338e+09	1.44776e+09	1.44542e+09	1.42603e+09	1.42244e+09	1.45005e+09	1.42707e+09	1.43816e+09	1.43603e+09	1.49296e+09
8.58_611.7222m/z		611.722	1	8.57693	0.0313833	0	0.96581	0.564491	1.08138	2000ng/ml TBT	200ng/ml TBT	100	12586.8	16.43	9614.41	13004.4	10221.7	11267.6	12749.3	13753.7	15719.3	11249.8	12492.1	14896.8	10496.1	13103.8	8445.42	8931.95	12768.9	11981.6	8412.36	16257.9	17840.3	10906.2	8010.95	16409.8	13964.4	8892.46	13591.1	7467.7	12561.6	12510.6	9939.42	9587.88	11628.2	14489.8	13475.2	12164.5	16218.4
8.58_621.0421m/z		621.042	1	8.58217	0.0313833	0	0.613197	0.404797	1.23341	2000ng/ml TBT	Control	100	7553.79	26.86	3682.38	8269.14	6967.1	6638.62	8543.41	3270.05	4241.83	7381.93	7204.9	13103.9	4765.74	3514.2	12183.7	2006.7	2859.56	9615.01	6363.04	7938.36	8321.36	6311.1	4886.89	10101.7	5959.05	10548.8	2316.61	8861.98	11172.8	7561.44	5211.58	5564.39	4737.93	10620.9	6519.39	5317.9	8355.33
8.58_616.0481m/z		616.048	1	8.58217	0.0313833	0	0.0221011	0.0306894	1.36075	Control	QC Samples	100	16911.3	14.18	16493.2	15343.4	24772.3	18756.4	11916.7	17668.6	14203.7	16136.1	17553.5	16187	12491.5	15624.9	11304.4	12638.1	17518.3	15245.8	9077.9	17915.8	16995.5	17463.5	8194.89	15168.8	14133.8	17967.3	11313	13375.3	14937.8	12186.6	10680.7	10731.2	13300.6	14465.7	9661.59	14259.2	10762.4
8.58_620.7073m/z		620.707	1	8.58217	0.0261167	0	0.306347	0.24186	1.21847	QC Samples	200ng/ml TBT	100	16326.6	18.96	15637.5	14894.2	9047.12	10704.9	16207.6	14274.3	14011.3	16169.5	11622.8	12469.3	9671.24	12884.2	12364.3	14456.4	18360.5	15365.2	11360.8	18501.4	18777.6	14116.6	15602.2	18546.5	11688.9	9559.62	14010.5	12781.1	19963.6	13101.2	12485.4	18964.9	13954.5	20052.5	14473.8	11906.5	19483.6
8.58_84.0638m/z		84.0638	1	8.58217	0.0840667	0	0.467219	0.330315	1.03893	Control	200ng/ml TBT	100	9519.51	3.49	8872.33	9852.51	9961.34	9389.29	8948	9315.45	10622.1	9195.02	8914.2	9500.24	9605.96	9201.16	9205.21	9139.32	9155.71	8580.42	9379.55	9978.28	8445.38	9634.96	9734.73	9547.43	8912.79	8776.95	9072.35	9337.74	9039.16	9094.9	9765.61	9786.86	9075.55	9033.56	9019.68	9506.03	9244.67
8.58_620.3744m/z		620.374	1	8.58217	0.0261167	0	0.679827	0.435144	1.20839	Control	200ng/ml TBT	100 - 5.13	16852	19.58	11199.5	21634.6	13516.4	11666.2	12543.2	17877.5	20974.5	25404.3	15443	17977.8	12502.1	8714.6	11587.5	13475.4	15880.3	15986.3	18447.5	18850.2	11102.5	11467.5	15423.5	12955.7	14678.3	14943.2	15705.5	20987.8	28328.4	14166	14378.5	16995.9	19533.5	15943.6	14240.1	7249.42	14240.2
8.58_615.7136m/z		615.714	1	8.58217	0.0313833	0	0.99755	0.564896	1.02359	QC Samples	200ng/ml TBT	100 - 7.88	18325.6	13.69	23553.1	21659.4	14521	16785.5	13183.9	21987.2	16239.1	17547.1	18848.8	20460.2	16585.3	16127.1	20148.7	19609.3	18198.1	13248.4	12031.6	20379.8	21564.6	17335.7	19005.6	22868.2	16209.6	15064.3	20293.8	14929.5	15607.1	15056.3	22206.1	16434.9	18422.1	23994	17965.6	15684.1	24645.1
8.58_302.3048m/z		302.305	1	8.58217	0.03665	0	0.862175	0.517929	1.04451	Control	200ng/ml TBT	100 - 11.2	19645.1	9.87	19548.7	15941.8	20232.2	17499.5	21536.4	24918.5	18340.2	19143.1	16074.5	18022.2	19699	21434.9	16902.7	23148.7	17444.9	17736.3	21023.8	15873.2	20406.9	19813.1	19531.6	22843.3	18258.9	17488.1	18723.3	18496.8	21571	16742.1	18157.1	18470.2	21107	17972.7	16696.2	20849	21114.1
8.58_426.3421m/z		426.342	1	8.58217	0.206383	0	0.0104278	0.0164941	1.29504	Control	2000ng/ml TBT	100 - 20.3 - 0.615	423967	13.18	411984	485400	487663	439089	445831	414017	394145	313608	444365	359348	321187	282202	247116	261599	351647	383229	306149	281427	327507	262280	364179	382390	387923	307157	373414	466986	486555	491248	412485	440844	447208	395791	442983	489483	292127
9.21_242.2838m/z		242.284	1	9.20745	0.25525	0	0.00376087	0.00699226	1.03818	200ng/ml TBT	QC Samples	100 - 17.4	3.2941e+07	1.85	3.09168e+07	3.04745e+07	3.16945e+07	3.29723e+07	3.10401e+07	3.19676e+07	3.31262e+07	3.25666e+07	3.24196e+07	3.2174e+07	3.16085e+07	3.28253e+07	3.36104e+07	3.32012e+07	3.37477e+07	3.39414e+07	3.2812e+07	3.20376e+07	3.19934e+07	3.33941e+07	3.37216e+07	3.28291e+07	3.31307e+07	3.31361e+07	3.18334e+07	3.08797e+07	3.1543e+07	3.01307e+07	3.30413e+07	3.18659e+07	3.13066e+07	3.07479e+07	3.1226e+07	3.13084e+07	3.27816e+07
8.55_582.0373m/z		582.037	1	8.54535	0.05795	0	0.44491	0.318558	1.07058	2000ng/ml TBT	QC Samples	100 - 0.656	43524.7	5.32	41700.8	44936.7	40760.9	37171	43626.5	44392.4	39968.2	44027.6	44826.3	41087.6	41651	45645.7	39846	41290.7	39316	41521.9	44242.9	39336.2	51919.8	40731	33147.5	45877.9	44531.1	48411.2	45133.8	42904.7	45315.5	39668	40650.9	40371.7	39592.4	41438.6	37738.3	43223.7	39861.7
8.57_606.3660m/z		606.366	1	8.56642	0.0471833	0	0.00353368	0.00662663	1.45927	2000ng/ml TBT	200ng/ml TBT	100	17380.6	16.02	14498	14152.9	18895.8	19486.4	20154.4	13805.3	14907.1	18529.3	7809.82	13226.1	15878.7	11161.8	9873.28	8949.64	17930.2	10454.3	19440.1	20775.6	17687.2	16406.2	10005.4	15891.3	19381.9	19457.5	13612.1	15122.7	18241.5	18204.4	16643.4	12851.8	13591.9	18119.7	9509.77	15277.2	15739
8.57_606.0324m/z		606.032	1	8.56642	0.0471833	0	0.0322234	0.041934	1.16431	Control	QC Samples	100	35982.4	8.35	32836.6	32724.3	36993	37599	36333.3	39103.2	30921.9	41347.8	37180.8	29242.3	32082.6	32818.4	33856.5	28553	29093.9	35225	32784.1	36200.5	35458.5	30633.1	33158.7	32658.4	28834.1	36957.6	32198.8	30915.8	31428.9	37489.1	28369	40589.5	31104.7	29696.5	28347	33861.8	29190.1
8.55_591.6910m/z		591.691	1	8.55062	0.0526667	0	0.886941	0.529174	1.05801	2000ng/ml TBT	Control	100	18943.5	13.43	15981.4	18134.1	16818.1	14389.5	18430.9	22621.5	18227.7	18635.6	17236.7	18302.3	22330.3	19809	23246.4	16633.9	13923.5	18051.4	19629.5	15974	19022.5	17352.9	20822.5	15159.7	16708.1	26878.5	14991.5	16918.2	19197.3	16288.1	15293.9	16945.9	14456.1	15940.2	25492.9	18181.7	22725.3
8.55_277.2367m/z		277.237	1	8.55062	0.0369167	0	0.701639	0.445167	1.11696	200ng/ml TBT	Control	100 - 31.3	2885.82	15.76	2796.94	2828.17	1661.86	2310.8	1172.28	3760.24	3255.2	2883.61	3415.16	3117.06	2921.31	2476.65	2263.22	2214.24	2837.63	3841.3	1732.88	2408.2	3715.89	3956	3409.87	1889.67	2788.99	2434.74	3559.65	2291.34	2571.2	2364.78	2838.97	3216.71	2515.01	2759.6	2779.3	3179.47	1997.16
8.55_397.1046m/z		397.105	1	8.55062	0.0369	0	0.203709	0.178963	1.08843	Control	2000ng/ml TBT	100 - 11	12158.7	7.52	12956.1	12343.3	10656.3	13204	10854.5	12860.1	12311.6	12084	12242.3	12305.3	12566.8	11207.2	11424.4	12583	9518.74	8267.5	11367.8	11658.4	10491	10843.3	11479.3	11558.3	12543.6	9425.56	11368.1	11510.1	13254.4	12934.9	11336.9	11241.5	11845.5	10565.1	11627.2	11598.4	12924
8.55_278.2684m/z		278.268	1	8.55062	0.196033	0	0.0116816	0.0181044	1.18268	Control	200ng/ml TBT	100 - 8.73	56765.5	7.56	57051.5	59047.5	59714.3	57376	59851.4	58109.6	56368.7	46605.3	50394.2	55610.4	44840.3	46712.5	43934.5	40868.5	48487.3	53131.5	52535.6	44415.1	48937.1	49451.6	50004.7	57362.5	56936.4	51196.3	57793.9	55645.7	56765.3	57242.4	59729.9	56324.9	55179.2	55369.5	52629.7	57939.2	49555.1
8.55_586.6970m/z		586.697	1	8.55062	0.0527167	0	0.940341	0.552906	1.03341	QC Samples	Control	100 - 0.548	29034.5	7.12	28338.4	27261.4	32091.5	28108.3	27063.4	29621.6	26506.5	25775.9	28727.9	26198.2	31834.1	26133.8	32141.5	28476.8	22367.8	31991.7	27206.4	31827.8	27453.2	28886.5	27078.7	26689.4	26770.5	32054.8	28081.6	30497.3	31718.5	32899.2	31641.4	30589.9	29967.2	25524.7	21250.5	27531	24591.5
8.55_586.3623m/z		586.362	1	8.55062	0.05795	0	0.357078	0.270244	1.08691	QC Samples	2000ng/ml TBT	100 - 9.92	36768.3	8.59	40010.8	41658.5	31235	34826.9	31256.2	30315	35818.3	42060.7	31796.9	37749.7	38904.6	33500.1	43181.5	33247	33426.3	39591.7	26407.9	37136.5	39740.5	34400.6	30896.2	33141.5	35877.1	33026.4	38974.5	34610.6	41097.1	37637.1	34776.7	43301.5	37127.8	30899.4	33438.2	36813.5	35404.8
8.55_591.3574m/z		591.357	1	8.55062	0.05785	0	0.754713	0.468713	1.05844	200ng/ml TBT	Control	100 - 0.62	40941.3	8.33	35770	44982.7	36238.2	38595.5	40209.3	40806.9	40142	32700.3	43667.4	40014.4	39517.6	43503.8	41830.1	33502.4	41797	43697.3	41199.7	42911	38113.5	34685.2	29988.7	43473	44049.4	41662.2	44704.1	33285.3	42564.2	45605.7	38920	42889.9	42265.6	42605	39507.5	38244.1	34438.9
8.56_553.3381m/z		553.338	1	8.55588	0.0474333	0	0.0106739	0.0168142	1.32079	Control	2000ng/ml TBT	100 - 1.7	12244.4	12.54	12489.4	11230.7	14626.5	8792.43	13173.3	17304.1	9190.06	11149	10068.1	11490.4	12190.4	10209.9	15237.5	9646.37	10873.4	11160.9	4926.59	12859.8	7341.66	7535.71	9027.45	9156.18	12080.9	11236.2	11043.2	12935.3	11323.2	13816.9	12180.3	12632.9	12166.9	12072.7	14880.9	12328	8680.43
8.55_359.1485m/z		359.148	1	8.55062	0.05785	0	0.790363	0.485359	1.02454	QC Samples	200ng/ml TBT	100 - 15.2	27347	5.12	26973.4	28171.9	29505.4	26520	26074.1	29334	24363.9	26938.7	26537.3	29137	26731.2	25720.2	25844.1	25496.4	30776.7	23293.1	28070.5	25651.7	27119.5	27649.2	24262.2	28116.9	27196.5	25766	29460.2	24907.7	29702.3	28652.9	30959.7	28011.2	27173.8	27197.8	27408.4	26427	26253.8
8.50_509.8137m/z		509.814	1	8.49773	0.0690167	0	0.302651	0.239662	1.1514	QC Samples	2000ng/ml TBT	100	8364.08	9.39	11004.6	7748.92	8573.69	7576.09	8993.66	6780.1	8646.75	6613.56	9874.3	6636	7767.02	9692.21	6843.22	8591.79	6742.71	8205.89	7281.34	7233.2	7143.2	6588.66	6711.11	8663.83	6736.67	7756.01	11318.3	8511.44	5865.75	7303.73	8232.71	9368.7	7656.08	9669.25	8126.43	9284.67	10188.8
8.55_404.2063m/z		404.206	1	8.55062	0.0736	0	0.223642	0.192327	1.0426	200ng/ml TBT	2000ng/ml TBT	100 - 22.9	288469	3.13	282420	283809	283868	283091	273103	307908	258011	277171	278213	281923	288310	306218	284331	282198	291882	294676	268945	258330	289301	289871	265898	272492	286786	281826	279597	263652	293612	294264	295765	291083	282451	293838	282772	293854	268871
8.55_144.1384m/z		144.138	1	8.54535	0.0158167	0	1.38921e-06	6.15889e-06	1.4011	2000ng/ml TBT	QC Samples	100	2618.48	3.09	1741.72	1700.48	1973.86	1966.74	1775.99	2306.29	1984.48	1789.56	2338.45	2322.08	2205.78	2238.45	1913.99	2083.31	2563.38	2329.72	2721.59	2609.95	2502.37	2718.75	2531.63	2586.79	2605.13	2671.61	1513.67	1682.81	1784.89	1808.26	1583.73	1445.49	1759.65	1514.97	1891.95	1897.9	2081.93
8.55_587.0316m/z		587.032	1	8.54535	0.0474333	0	0.65695	0.424419	1.08103	QC Samples	2000ng/ml TBT	100	14050.5	10.57	12442.2	11878.3	15132	12854.7	14439.8	12053.2	15060.3	12086.3	11687.9	10432.6	13086.4	13281.5	12630.3	14906.3	17604.6	16669.9	7291.07	13963.9	11195.5	12392	14334.8	14251.9	18635.4	11914.1	15621.7	13757.1	16476	13299	12222.2	16537.7	13702.5	14849.3	10153.9	14707.5	13068.4
8.55_306.3001m/z		306.3	1	8.54535	0.190733	0	0.00248498	0.00490703	1.23415	Control	2000ng/ml TBT	100 - 9.64	43073.9	7.64	42531.2	44610	45792.3	45964.5	46045.6	43755.2	41134.5	34758.2	38503.2	41466.4	35782.9	35297.2	34146.4	29144.9	36385	40472.2	36838.1	30863.8	33271.3	32155.5	35713.9	35415.9	39115.7	35838.8	42517.9	40891.5	46203.9	47536.4	45617.3	44070.7	42989.8	40750	46072.9	46098.6	38334.8
8.55_598.3905m/z		598.391	1	8.54535	0.058	0	0.552559	0.374171	1.09487	QC Samples	Control	100 - 3.83	16583.2	14.42	15904.7	19376.7	14588.7	10660	11901.4	17186.5	16892.7	14658.9	17084.1	13298.7	19623.2	18067.4	12933.6	15036	12385.1	13662.5	16655.8	14026.2	12690.2	18981.4	16275.1	16042.1	14171.4	12639.8	16153.5	18082.4	18487.7	12510	18024.3	18879.8	20606	18879.2	12187.3	18255.2	13075.2
8.55_582.3717m/z		582.372	1	8.54535	0.0527167	0	0.986135	0.564896	1.01833	QC Samples	2000ng/ml TBT	100 - 80.9 - 3.97	37434.7	8.46	31281.8	41263.3	40351.5	35686.8	31285.6	51838.7	29045.2	36524.5	44817.2	33261.5	38991.3	40676.3	37645.6	37705.3	32236.3	32914.2	34811.3	37734.9	38883.9	41382.9	32174.1	35873.4	39374.7	33851.8	35906.7	37036.3	42833.7	41039	40086	36537.4	37070.8	37750.3	30111.2	45966.4	37200.8
8.55_591.0223m/z		591.022	1	8.55062	0.05785	0	0.182112	0.163595	1.11264	200ng/ml TBT	2000ng/ml TBT	100 - 11.1	51584	8.34	55153.3	45553	49720.5	44542.6	44758.6	55459.5	40076.2	48189.8	48604.4	52329.6	51745.2	52249	58701.3	45260.9	55689.5	48092.2	43623.4	44671.5	39093.5	54750.8	43935.4	48451.1	48698.3	47669	54545.5	41766.7	53065.1	55165.6	45564.4	48386.7	43054.5	51831.9	43581.3	58039.7	46556.6
8.57_597.0473m/z		597.047	1	8.56642	0.0472833	0	0.374887	0.280112	1.09229	2000ng/ml TBT	QC Samples	100	20008.8	9.07	19837.7	13312.3	21096.6	22433.4	19989.5	19856.8	18881.5	18803.9	17521.5	18908.6	17849.1	23823.2	20861.7	17853.4	21418.9	18450.9	22647.8	19731.4	19332.5	17582.5	22167.6	18546.8	18834.8	21226.9	15161	17691.1	22013.4	17643.5	17854.1	17676.7	15012.9	14297.9	20767.7	20974.7	20127.2
8.56_381.1303m/z		381.13	1	8.55588	0.0369	0	0.14928	0.139839	1.16292	Control	2000ng/ml TBT	100 - 12.7	7854.57	9.42	7492.58	8476.1	8833.04	7369.74	6580.25	8522.57	7929.81	7632.5	9156.67	5410.28	7580.82	7228.62	8304.65	9380.16	5140.88	5273.73	5310.48	7283.81	7104.42	7016.73	6213.27	6264.26	8335.56	6504.71	6403.06	7211.57	8385.96	8528.28	7861.25	8112.45	7938.6	6492.67	8068.56	7861.23	6843.79
8.56_583.8685m/z		583.868	1	8.55588	0.0474333	0	0.746211	0.464774	1.10639	QC Samples	2000ng/ml TBT	100	7822.05	19.38	7268.71	6590.63	4976.65	6860.3	11346.9	8473.24	7550.56	5248.92	8322.96	8215.89	9456.83	8818.71	7676.79	6284.89	4113.75	7259.58	8277.91	6786.76	4758.89	6657.79	9236.38	9191.73	5570.46	6079.38	8843.5	9453.58	8804.06	7630.34	9746.9	9779.38	5279.27	8901.87	6425.59	5361.81	6619.66
8.57_337.2455m/z		337.245	1	8.56642	0.03155	0	0.830676	0.503671	1.03399	200ng/ml TBT	Control	100 - 8.42	10585.8	6.49	8917.28	10833	11786.8	9229.21	11204	10759.2	9001.68	10171	10168.4	8883.19	11640	11852	10366.7	11193.1	10732.7	9850.17	10413.4	10062.1	11505.7	10977.1	9498.79	10294.7	11247.7	10041.2	10439.3	10329.4	11430.2	9334.52	11987.7	11540.2	10151.7	10066.7	10499.5	9800.1	11373.5
8.57_420.2586m/z		420.259	1	8.56642	0.0525667	0	0.000293085	0.000766008	3.03397	Control	200ng/ml TBT	100 - 12.5	13815.8	27.16	14569.6	16722.9	15705	13947	13404.9	16870	14700.1	4606.56	8367.47	8670.25	4829.6	3657.18	4552.84	774.965	2052.47	3524.72	6115.65	4969.34	2861.32	3344.18	4541.57	5045.47	6592.05	6181.75	12838.3	14430	15451.2	17449.9	15093.5	16641.7	14323.8	11925.8	10015.5	14979	6464.19
8.57_285.1954m/z		285.195	1	8.56642	0.0368167	0	0.000367984	0.00093342	6.52468	200ng/ml TBT	QC Samples	100 - 12.8	5861.26	19.53	6470.14	6580.29	5632.39	4917.72	6003.15	4587.88	4342.42	8085.14	6581	6347.12	5203.77	7578.22	6886.6	5598.33	3892.52	4802.51	5273.65	5616.34	5643.29	3120.66	6299.79	5251.74	6688.95	5368.6	1066.2	0	1471.15	1584.69	391.623	581.706	785.908	693.919	1099.54	1802.07	986.459
8.57_441.1879m/z		441.188	1	8.56642	0.179983	0	0.00756596	0.012573	3.64408	Control	200ng/ml TBT	100 - 13	40876.4	17.89	41610	43296.1	38677.2	46121.8	44422	48806	39242.5	24835.7	20013.9	23818.4	5037.21	6191.33	7442.31	3189.25	8556.39	15488.9	22454.2	14997	7237.27	2375	3287.33	9554.61	23163.9	11881.9	39471.6	37761.7	41302.9	47145.6	50432.1	47902.9	39188.6	34205.7	37044.3	43861.6	21211.1
8.57_270.2789m/z		270.279	1	8.56642	0.0262833	0	0.34865	0.265144	1.09414	2000ng/ml TBT	200ng/ml TBT	100 - 9.84	7167.6	9.39	5886.1	7301.2	6831.61	6857.85	6508.03	8062.65	5499.92	6576.15	7108.08	7275.12	5471.43	5831.83	6445.06	6446.88	7706.62	6122.13	5699.2	8359.14	7623.64	7535.5	7351.08	6566.23	7053.82	7152.16	7452.87	6893.12	7778.79	6692.86	6204.92	6831.05	6467.55	7630.27	5814.25	6655.28	6255.6
8.57_601.3727m/z		601.373	1	8.56642	0.0471833	0	0.554568	0.375274	1.09073	2000ng/ml TBT	Control	100 - 0.58	28151.2	9.67	26090.2	26872.9	26535.6	22957.4	19817.5	30262.2	20090.5	33849.3	25570.9	29750.5	28385.4	25500	29948.4	28638	22222.7	26701.6	28934.4	32900	33332	25561.3	24819.1	30000.1	23387.6	26275.4	33202.7	24400.2	33759.9	29963.7	28895	25477	26205.1	28927.4	19708.8	27188	24182.9
8.57_601.0381m/z		601.038	1	8.56642	0.0471833	0	0.324197	0.251889	1.1021	200ng/ml TBT	QC Samples	100 - 9.28	36851.9	8.16	30295	35377.4	33882.2	32207.3	39826.7	35583.4	36923.3	27410.5	32973.4	37233.9	33077.9	36115.1	39228.1	35359.8	40347.4	40479.3	25250.4	37065.6	39333.3	39781.3	33758.5	31355.7	34277.6	27313.3	28909.5	31350.4	46293.5	29327.9	30970.1	33182.7	28994.2	41720.9	33688.7	33281.8	33034.6
8.56_264.2530m/z		264.253	1	8.55588	0.0263333	0	0.00501643	0.00888642	1.1712	2000ng/ml TBT	QC Samples	100 - 14.7	4993.6	7.89	4575.29	4909.13	3931.05	4650.05	4755.15	4701.5	3845.39	3695.92	4383.65	4365.46	4721.2	5375.8	4671.33	4611.2	4200.87	5629.48	4779.16	5282.74	4977.58	4803.51	4991.04	4257.75	5451.09	5405.89	4450.31	3797.67	4667.78	3606.59	4286.62	4179.68	4540.63	4563.41	4531.24	3903.31	3594.38
8.57_620.4036m/z		620.404	1	8.56642	0.2973	0	3.39725e-07	1.71998e-06	1.82911	2000ng/ml TBT	Control	100 - 22.9	457698	5.15	242808	228309	225413	234686	252062	245948	267565	305054	314321	361283	383778	446943	485574	506566	478863	463176	462582	466096	438078	480238	478707	479494	439214	417175	245267	231874	232930	219576	236248	226513	211781	235165	238230	233041	366171
8.57_596.7129m/z		596.713	1	8.56642	0.0524667	0	0.0399712	0.0499964	1.1239	QC Samples	200ng/ml TBT	100 - 0.647	41429.8	4.94	38985.2	39152	39880.3	39273.9	41684	44243.4	43130	39752.5	33471.8	37541.7	30952.9	42116.7	41600.4	37634.6	36512.1	35070.7	46644.8	40765.8	46236	36166.4	38839.7	40388.6	33375.9	40540.5	45242.1	34743.3	42682.1	41208.8	39746.2	42716.6	40140.7	42504.7	42318.6	44107	40409
8.57_596.3782m/z		596.378	1	8.56642	0.0524667	0	0.524774	0.36017	1.07272	200ng/ml TBT	Control	100 - 9.02	53432.5	7.15	41709.5	48181.4	54013.8	53347.5	47552.9	52772.5	53226.5	47678.7	51213.5	58929.3	52005	49812.7	54854.7	58720.2	48757.2	53167.2	50635.5	60905.7	59019.2	47056.7	48045.4	46961.2	48193.1	53027.8	56413.7	51335.3	50445.3	45817.7	44063.9	60583.2	44165.7	57324.1	45455.2	51004.5	56755.2
8.57_228.2684m/z		228.268	1	8.56642	0.211783	0	1.44376e-09	9.66116e-09	1.14567	2000ng/ml TBT	QC Samples	100 - 10.7	90358.3	1.25	79797.7	82092.2	82667.8	84000.5	82821.7	85925.8	88909.7	85498.3	84281	85432.2	82929.5	84316.3	85372	85466.3	89868.1	88904.7	89555.7	90112	91370.3	91391.7	88534.8	90000.9	89948.6	91952.1	77686.7	74693.4	79444.9	74235.8	77641.5	76334.7	75282.5	77637.1	76643	80524.5	82473.8
8.57_315.2639m/z		315.264	1	8.56642	0.0524667	0	0.0057789	0.0100063	1.06415	2000ng/ml TBT	Control	100 - 16.7	109942	1.91	98380.7	105158	107090	105626	102960	110313	96016.8	100977	100945	104084	105438	108048	104959	104165	105957	104537	110759	111692	113427	108690	110772	111331	107393	105476	99234.9	99211.7	109049	106563	109555	110214	99949.1	104663	94570.1	105503	102828
8.56_247.2263m/z		247.226	1	8.56115	0.0210667	0	0.00173237	0.00358687	1.16639	2000ng/ml TBT	QC Samples	100 - 12	4062.26	7.05	3288.5	3455.35	3768.07	3686.45	3654.58	3927.13	3605.73	3167.59	3741.11	3766.64	3564.33	4170.6	3982.82	3136.82	4150.52	4700.65	3865.37	4146.57	3712.07	3618.31	4178.27	4528	4316.53	4132.97	3099.48	2999.5	3914.9	3311.27	3251.44	3283.28	3800.87	3394.94	3658.16	3492.12	4026.16
8.56_272.2942m/z		272.294	1	8.56115	0.0896167	0	0.0727097	0.0798078	1.04442	2000ng/ml TBT	QC Samples	100 - 12.4	41092.7	3.23	37432.6	40576	39117.5	39107.2	39171.3	42576.6	39461.9	41250.9	38781.1	37696.8	37959	39885.8	42599.8	38829	40145.2	41168.4	41332	39624.3	43275.1	40000.2	40657.9	40997.4	39662.5	43192.4	39413.2	40056.7	38688.1	39441.6	39988.5	39079.5	40445.7	39654	37350.1	39267.5	38622.7
8.56_406.2121m/z		406.212	1	8.55588	0.0316333	0	0.0536181	0.0626694	1.22733	QC Samples	2000ng/ml TBT	100	5606.34	11.6	5646.79	6364.99	5785.78	5382.02	5354.04	5923.71	4890.05	3426.78	5300.51	5370.47	4871.53	6421.43	3483.93	4711.63	5586.08	6522.41	3980.54	4786.39	4267.76	5519.68	3250.45	4638.33	5259.87	4840.36	4922.42	5537.58	6598.76	4868.08	6021.04	5806.99	6042.92	5561.24	5180.4	6390.27	4364.37
8.57_605.6976m/z		605.698	1	8.56642	0.0471833	0	0.420946	0.306499	1.07569	2000ng/ml TBT	QC Samples	100 - 8.75	42821.9	10.61	40870.6	37709.7	37201.9	46886.6	38140.6	50981.4	38018.3	40122.6	40520.7	45204.6	44337.2	50365.2	40204	37888.2	36922.3	45509	46334.1	51107.2	38369.1	39506.7	36736.3	42584.5	41854.4	46082.9	38280	39818	48957.2	40612.6	40574	50859.9	39632.2	40845.2	37022.1	38983.2	41967
8.50_569.8712m/z		569.871	1	8.49773	0.0477333	0	0.814929	0.496778	1.10718	Control	2000ng/ml TBT	100	7309.03	17.53	8678.54	6745.04	10389.2	6738	7455.16	5760.91	7396.38	5309.04	6135.59	8935.58	6759.6	7579.07	6836.84	3078.19	7022.35	8006.46	8392.48	6537.28	7289.25	6845.55	5315.83	5103.97	5734.36	7593.28	8088.85	6301.7	6137.35	5096.02	4951.56	7704.82	6882.7	6215.72	9233.32	9049.54	7975.64
8.50_539.8425m/z		539.843	1	8.49773	0.0795833	0	0.286093	0.231583	1.08134	2000ng/ml TBT	QC Samples	100 - 0.419	19643.2	6.71	18215.3	20550.9	16565.2	17918.8	22535.9	19610	17049.2	22022.3	16342.7	20384.1	15561.3	21917.5	18492.5	19887.5	19931	20837.4	21428.6	18721.6	18640.6	19528.1	20051.6	21738.3	18640.6	18396.1	16822	21827.8	18642.3	18339.7	18590.1	19041.7	17005.1	15198.7	18934.5	18086.7	17578.3
8.50_292.2841m/z		292.284	1	8.49773	0.03715	0	0.660756	0.426051	1.05948	200ng/ml TBT	QC Samples	100 - 13.6	4725.91	7.2	4733.76	4300.77	4734.85	4229.43	4773.32	5153.8	4790.05	3612.32	5558.07	4607.88	4342.08	4635.98	4929.01	5015	3960.97	4758.24	4505.38	4673.34	4552.14	4927.66	4367.19	4511.49	4876.01	3881.02	4274.25	4389.49	4158.46	4642.25	4642.47	4305.5	4656.02	4562.14	5009.53	4461.58	4481.36
8.44_508.3259m/z		508.326	1	8.44455	0.0745167	0	0.214075	0.185567	1.05949	200ng/ml TBT	QC Samples	100 - 10.6	52641.7	5.38	64156.8	56073.6	47006.5	50065.3	51349.7	50910.8	46561.2	54711.4	49917.7	51927.7	51106.7	51727.8	49966.3	52490.7	56432.1	57564.5	48575.8	49412.6	60811.3	57166.8	53692.9	47006.3	53236	49581.5	50407.3	52130.7	49905.4	44339.4	49915.8	52837.1	45961.7	52500.5	47552.6	46592.2	51139.1
8.44_88.1122m/z		88.1122	1	8.43922	0.0745	0	0.120314	0.11852	1.08733	2000ng/ml TBT	Control	100	1507.6	4.28	1440.7	1363.95	1366.07	1413.87	1350.93	1585.6	1455.44	1115.53	1464	1465.08	1379.53	1384.99	1392.67	1485.75	1415.39	1558.08	1769.23	1345.99	1406.13	1643.58	1466.81	1400.92	1478.42	1549.73	1264	1434.8	1413.73	1557.07	1348.99	1570.87	1280.92	1421.46	1467.15	1317.2	1380.16
8.44_502.3040m/z		502.304	1	8.43922	0.02665	0	0.548414	0.372321	1.33531	Control	200ng/ml TBT	100	2526.29	20.38	2619	1956.47	2558.63	2298.55	1929.68	2478.72	3534.71	2834.52	2449.67	3055.55	2523.23	0	1618.43	2737.2	1645.65	1105.58	3652.24	2517.35	1705.47	940.041	2443.97	1800.31	809.284	3073.19	0	2768.15	2098.07	2532.8	1228.57	3317.99	1148.92	3236.15	1234.91	2716.44	3530.06
8.44_294.9386m/z		294.939	1	8.43922	0.0957333	0	0.256127	0.212642	1.12159	Control	200ng/ml TBT	100	9448.11	9.04	11100.5	9093.76	8999.81	9276.02	8761.09	9009.46	10464	8880.26	8252.58	9868.3	9268.96	7064.49	9274.85	7668.55	7480.49	8512.56	9487	10185.3	9441.43	6973.4	8583.91	8918.57	8640.29	8517.51	8262.31	7402.04	7783.61	8763.76	9719.77	9494.47	9504.47	9280.06	9229.14	8965.93	9813.31
8.44_212.2370m/z		212.237	1	8.43922	0.0373	0	0.00496588	0.00880313	1.59538	Control	2000ng/ml TBT	100 - 57.5	1465.37	17.77	1197.23	1717.89	955.446	2161.51	1238.37	1963.42	1193.35	1295.73	1060.32	1062.3	1752.31	1312.49	1229.07	1297.47	827.373	679.189	1352.88	356.56	1278.02	682.385	855.393	1349.21	796.438	677.183	1268.69	1781.96	1404.81	1556.53	1378.36	1449.26	1275.11	1462.74	1682.1	1075.48	929.497
8.44_184.2059m/z		184.206	1	8.43922	0.111717	0	5.86766e-05	0.000179922	1.11835	2000ng/ml TBT	QC Samples	100 - 6.12	16513.4	3.62	16077.1	15046.1	14065	15750.4	15691	14880.5	15378.9	16096.9	14906.1	15967.8	14466.2	15076	14661.1	15495.7	15501	15871.3	18145.3	17274.5	16285.1	16262.2	15850.8	16205.2	17333.4	14750.7	14753.4	14634.7	14498.3	14033.3	14265.9	14412.3	14778.7	14470.7	14203.1	14862.2	14827.4
8.44_495.8159m/z		495.816	1	8.43922	0.0904667	0	0.211466	0.184001	1.05876	2000ng/ml TBT	QC Samples	100 - 0.581	30006.6	4.51	28454.4	28739.3	31702.9	31150.8	28715.4	29657.5	31616.4	29529.1	27645.8	27462	27866.1	30435.9	32058.2	30085	29118.5	28030.9	33690.1	26137.3	25513.8	31752.8	31891.9	31333.3	28819.4	30914.4	29093.8	30486.6	27647.5	27466.8	27839	27920.9	27774.8	26679.6	27190.6	26299.7	28224.9
8.44_332.3155m/z		332.315	1	8.43922	0.201417	0	0.034776	0.0445932	1.18825	2000ng/ml TBT	QC Samples	100 - 13.6	97464.3	10.57	86619.7	76428.3	77543.7	76906.6	76003.8	86289.6	86342	110060	74326.9	94697.2	94929.1	101816	105303	104480	86461.6	78590.8	103182	105435	99172.9	112410	87112.3	84617.7	86078.7	101705	89100.5	71802.3	69047.9	58181.6	79533.1	77949.9	71995.4	81854.3	71067.5	71725.3	101688
8.44_495.3143m/z		495.314	1	8.43922	0.0904667	0	0.031595	0.0412726	1.06516	2000ng/ml TBT	QC Samples	100 - 10.3	70547	3.5	64820.4	66693.6	70535.4	67954.4	66855.1	68575.4	65835.6	71889.3	65721.4	71557.8	70790.4	72034.8	64109.2	67265.7	74695.1	71657.2	66812.3	71839.1	69076.5	77597.2	69519.8	68703.7	70581.3	70246.5	68387.2	61945.2	63756.9	70007.9	64970.9	65752.3	64850.7	66257.5	60156.3	63814.5	71357.9
8.43_510.8394m/z		510.839	1	8.43388	0.0799	0	0.18382	0.16484	1.11546	Control	200ng/ml TBT	100	14120.5	8.24	14222.1	13744.1	13463.7	15360	14369.8	15833.7	13928.5	12042	12450.3	11785.1	10377	14912.3	13148.3	12385.4	14512.1	11700.6	14012.8	14091.6	12667.7	14117.6	9404.16	11248.1	12046.5	13938.5	12604.9	12407.7	12724.4	14505.8	12720	12156.1	11013.2	14998.8	15479.6	11007.4	13080.1
8.43_294.2636m/z		294.264	1	8.43388	0.127617	0	0.000766164	0.00176497	1.12883	2000ng/ml TBT	QC Samples	100 - 10.2	20835.2	4.96	19774.5	18164.6	17025	17769.3	19989.3	19933.4	17894.1	18258.9	18082.7	20772.6	17722.1	18644.1	19649.8	20561.6	20113.3	21278.9	20950.5	21839	21771.2	21984.6	20222.9	18965.8	20227.6	20719.8	18904	16506.1	18730.3	16755.7	19385.1	17852.4	18745	18047	16590	18168.9	18181
8.43_244.2269m/z		244.227	1	8.43388	0.04265	0	0.251183	0.209654	1.0609	2000ng/ml TBT	QC Samples	100 - 7.49	6475.39	5.49	5717.4	6705.74	5953.3	6599.72	6153.1	6231.5	6193.2	6593.67	6383.92	6895.19	5342.6	6213.39	6187.11	6401.99	6749.64	6382.27	5947.29	6571.41	6819.84	6624.74	6970.67	6243.1	5759.1	6866.99	6303.03	6246.36	6015.95	6877.14	6141.41	5951.24	5635.8	6310.46	5421.7	5727.05	6223.62
8.43_256.1903m/z		256.19	1	8.43388	0.0532833	0	0.613585	0.404899	1.03585	200ng/ml TBT	Control	100 - 9.64	15162.1	4.96	13825.9	16107.3	14879.7	14545.1	14708.8	15270.1	13658.7	14103.7	15465	15180.9	13720.6	16159.9	14424.7	15441.2	15423.7	15481.1	14789	14916.2	16816.8	15078.6	13535	13287.1	13801.2	15540.9	14074.4	14925.8	14887.1	15087.9	13835.9	15156.8	15526.6	14641	14041.8	14893.1	15196.3
8.43_465.7873m/z		465.787	1	8.42857	0.0745	0	0.304363	0.240644	1.10545	200ng/ml TBT	QC Samples	100	8363.19	9.75	7222.41	7476	7633.92	7453.62	8803.76	6366.32	8430.27	7906.31	8863.03	7610.46	7821.01	8976.4	6893.35	8633.43	10447	7660.79	8894.2	10182.4	7137.07	7138.1	7499.39	9017.31	9375.96	6571.74	7638.42	8031.84	6786.27	7640.71	6081.88	7399.33	10855.2	8248.11	7956.3	8411.17	6951.16
8.43_498.9789m/z		498.979	1	8.42857	0.0586167	0	0.339648	0.260249	1.09718	2000ng/ml TBT	200ng/ml TBT	100	10923.8	7.7	11017.4	13253.7	8801.56	9440.8	11002.2	11077.7	10056	9415.44	8780.71	8995.87	10663	10745.2	10637.8	11683.9	10033.2	8110.59	10481.1	11782	11155.4	11076.5	9175.62	11212.6	12865.2	9642.01	8782.15	10645.3	9473.44	11431.7	9904.17	10183.9	9292.75	11088	10223.8	10000.1	10424.1
8.44_508.6605m/z		508.66	1	8.44455	0.0638667	0	0.352491	0.267576	1.0505	Control	QC Samples	100 - 0.603	35480.5	5.65	38831.1	32879.8	41241.8	35989.4	33559	31369.3	34963.2	35010.3	36986.8	34557.7	34185.1	36897.8	31395.9	34088.5	37346.4	34740.2	40961.3	37248.8	36481	33723.9	36423.4	33140.5	33325.5	31680.3	33358.2	30931.3	33125.9	33573.1	36290.6	33675.8	34434.5	37683.7	30813	34006.8	35484.9
8.44_525.3432m/z		525.343	1	8.44455	0.0798667	0	0.0114744	0.0178498	1.09626	2000ng/ml TBT	200ng/ml TBT	100 - 10.4	43504.2	5.27	40904.6	37800.8	40025.8	40061.6	39382.9	45179.2	39621.2	40731.3	40101.1	36891.1	39674.5	42228.5	43008.8	39079.7	39365.1	37125.9	47060.8	43615	42147.1	46007.2	46336.6	42382.3	37712.1	42772	38574.1	38071.7	38003.8	39289.8	40889.8	39647.6	41083	44727.5	39980.4	40528.9	39424.7
8.44_753.4714m/z		753.471	1	8.44455	0.0585667	0	0.738064	0.461242	1.05721	Control	200ng/ml TBT	100 - 26.5	39735.5	7.48	44610.8	37033.2	37472.9	42120.4	31691.9	44880.1	40608.9	39465.7	34121.4	37139.6	34503	36696.5	37576.8	35504.5	44184	40956.5	34075.7	36895.7	43253.5	38099.3	40179.2	39701.5	35575	38494.8	39288.1	41543.1	39364.2	31455.8	38554.1	40728	36555.1	42814.7	37462.4	42325.2	36799.8
8.44_525.8450m/z		525.845	1	8.44455	0.0745833	0	0.611794	0.404191	1.06384	2000ng/ml TBT	QC Samples	100 - 0.341	18348.9	8.28	18367.4	16906.6	14948.1	17519.3	19527.5	20559.4	15815	17449.9	12989.2	17860.6	18114.4	17926.6	19079	17416.1	18967.3	18700.7	18356.7	18441.4	20157.8	17528.8	20060	19318.4	15685.5	17242.3	17648.7	17383.5	16869.1	17378.7	14863.2	20248.8	15572.2	16950.4	16733.5	19341.2	14374.8
8.45_513.6545m/z		513.654	1	8.44988	0.0532333	0	0.616524	0.406509	1.1068	2000ng/ml TBT	QC Samples	100	11563.3	12.37	10851.7	9972.28	11501.8	12570.1	13277.1	11505.5	10865.4	6582.41	9963.87	10939.7	10174.3	12339.2	9150.66	13140.2	10446.8	12083.4	12406.3	9930.12	10650.6	14479.9	12662.8	13027.9	7974.54	11374	12294.3	11083.9	8759.19	8756.73	9198.2	8656.56	8791.2	10966.5	11927.9	13270.8	9730.11
8.45_274.2735m/z		274.274	1	8.44988	0.0426	0	0.56885	0.38209	1.06789	2000ng/ml TBT	Control	100 - 9.79	4894.66	6.46	4204.77	4691.16	5034.86	4431.67	4337.6	4578.98	4423	4965.89	4777.02	5379.52	3929.75	4423.7	4197.55	4333.51	5121.52	4890.4	4212.71	4673.13	5424.67	4872.17	4421.11	4459.22	5527.87	5566.41	5277.74	5005.05	4252.36	4249.9	4077.74	4739.42	4909.35	4424.08	4973.63	4335.75	4844.63
8.45_279.0930m/z		279.093	1	8.44988	0.19615	0	0.000467712	0.00114959	1.0552	2000ng/ml TBT	QC Samples	100 - 10.6	38606.4	2.56	35754.4	36580.7	37773.4	37170.1	38195.8	36544.5	35537.1	38104.1	37365.5	37956.7	36333.5	38485.3	37077.5	39258.1	38604.5	39724	37454.2	38455.9	39580.5	39402.8	38123.9	37063.9	39183	39587.2	37661.7	36072.9	35638.4	36973.3	35161	36806	35085.7	37387.7	37502.6	38308.5	36432.1
8.45_429.2928m/z		429.293	1	8.44988	0.0851833	0	0.977654	0.564896	1.01356	Control	2000ng/ml TBT	100 - 1.52	14707.4	7.19	12495.2	14401.1	14700.8	15750.5	15580.6	15627.5	14337.2	14766	15392.1	14814.4	14170.9	12187.5	10335.9	17639.8	16672.8	15040.6	15440.3	13303.7	16880.4	14530.5	13688.1	15998.2	13404.5	12839.5	14662.4	16116.5	14187.3	15343.1	15161.3	14967.6	11708.3	14684.7	11688.9	16108.3	15499.2
8.45_513.3201m/z		513.32	1	8.44988	0.0638667	0	0.428673	0.31072	1.05398	2000ng/ml TBT	200ng/ml TBT	100 - 2.25	26695.2	4.59	26389.1	27203.6	23763.8	27191	26907.9	26155.5	27493	27318.9	23873.4	30123.7	26521.9	23659.7	24117.5	26650.2	22663.4	25014.6	26880.6	27461.6	24897.6	26949.4	28727.3	24155	29649.3	24840.6	26454.3	27975.2	24875.6	23531.5	27152.5	24884.3	21450.3	26805.7	28718.8	23078.7	28521.7
8.45_512.9857m/z		512.986	1	8.44988	0.0638667	0	0.957588	0.560472	1.01512	2000ng/ml TBT	200ng/ml TBT	100 - 7.5	37815.7	6.04	34437.5	41479.6	39209.4	36828.2	33961.4	39113.4	40830.2	36448	35442.5	44020.3	31034.3	39896.1	39199	32803.3	37336.8	38287.2	38165.7	37596.1	37912.9	41894.3	39793.8	35907.7	34503.2	36752.2	34101.1	42545.3	38975.1	34838.9	35123	39618.8	33449.8	38341.1	35690.6	40343.1	36402.1
8.45_517.9799m/z		517.98	1	8.44988	0.0745	0	0.367689	0.276015	1.04962	QC Samples	Control	100 - 0.781	42740.8	5.79	40909.4	35852	43710.4	38386.5	42138.4	42156.1	40806.5	41801.8	45064.4	43807.8	39461.5	40492.3	37159.7	40688.5	43004.4	39381.9	36733.2	46018.6	40792	46465.7	44814.5	37564.9	44012.4	41247	43131.2	45658.7	42452.3	38977.5	45792.2	46760.3	40400.2	43054.6	41107.9	38478.3	44431.2
8.43_503.6386m/z		503.639	1	8.42857	0.0586	0	0.248254	0.208017	1.09741	Control	200ng/ml TBT	100	18013.9	7.69	17486.2	20637.5	15805.5	18213.7	18706	19754.4	15507	18001.2	17993.7	17139.5	14981.8	15885.6	18440.1	16526.8	15724.3	14627.4	17072.8	19135	18717.7	18927.5	17800.8	18582.9	13233.1	18106.3	16346.2	16953	18454.3	19692.5	17212.1	18839.2	17084.6	18171.9	18312.4	17303.3	13966.9
8.45_517.6455m/z		517.645	1	8.44988	0.06385	0	0.209214	0.182459	1.04154	2000ng/ml TBT	QC Samples	100 - 9.29	60554.3	4.6	60877.6	55717.1	56602.4	55657.8	55990	57464.8	60090.4	63313.1	59684.4	61153.6	57410.1	57230.6	55768.1	62916.3	62017.1	62907.9	61273.6	60314.4	62396.1	62822.9	63003	59900.4	60385.3	54339	58655.8	59775.2	57330.8	52246.8	56540.4	60848.6	52840.3	56374.1	61863	61320.7	59805.7
8.44_508.9948m/z		508.995	1	8.44455	0.0585667	0	0.630242	0.412828	1.06027	200ng/ml TBT	Control	100	15279.6	10.18	16659	11515.2	13778.8	16157.3	13444.3	14102.9	14461.7	15169	12121.5	16266.3	15482.2	14402.6	15492.1	14046.3	17708.5	16717.4	15058.6	13978.7	15359.7	17265.9	14354.9	16512.1	15846.9	12380.8	14868.6	16658.8	13126.8	14791.7	16633.6	12976.5	13213.2	13518.5	14097.5	12790.9	14927.1
8.44_258.2790m/z		258.279	1	8.44455	0.0213167	0	0.44079	0.316425	1.09728	2000ng/ml TBT	200ng/ml TBT	100 - 14.8	2124.11	7.91	2086.38	1981.68	2094.08	2401.31	1473.88	2271.74	1591.81	2213.69	1854.06	2110.32	2572.58	1073.39	1779.72	1876.3	2569.4	1650.63	2103.36	1876.96	2062.07	2155.67	2201.78	2235.32	2409.81	1947.95	1538.62	1922.11	2078.34	2200.15	1951.55	2136.18	2219.82	2486.27	1989.31	2277.37	2020.15
8.44_329.0528m/z		329.053	1	8.44455	0.0372667	0	0.449825	0.32134	1.06482	2000ng/ml TBT	200ng/ml TBT	100 - 10.4	4326.63	4.59	3532.85	4188.05	3889.59	4390.3	3961.22	3908.53	4879.05	4901.58	3646.08	4065.31	3889.96	3775.01	4438.84	3738.46	4459.18	4493.06	4136.84	4513.58	4456.57	4424.67	4393.58	4505.07	4217.11	3965.64	4083.59	4292.12	4063.61	4169.28	4563.64	4362.98	4343.78	4272.59	4559.56	4406.53	4818.57
8.44_613.3958m/z		613.396	1	8.44455	0.0426	0	0.0342203	0.0440164	1.40284	QC Samples	Control	100 - 4.53	4874.77	21.48	4281.67	1726.03	3322.51	3656.51	4214.33	3380.01	3678.08	3540.39	4540.69	3521.46	3368.72	4762.11	4493.14	5532.37	6354.42	3489.14	4088.14	2767.48	3715.09	3363.72	5232.58	5599.78	1816.82	4656.62	5655.5	5703.42	3712.44	4523.92	6405.92	4682.96	4048.77	4612.78	4871.87	5327.05	2678.97
8.44_436.2536m/z		436.254	1	8.44455	0.0372833	0	0.0805161	0.086624	1.25441	Control	2000ng/ml TBT	100 - 25.6	3472.82	14.81	4041.93	3292.28	2563.14	3429.37	3353.4	4336.68	2701.76	4064	4232.06	3802.65	2625.77	2430.58	2919.52	4077.36	2440.67	3263.54	2016.73	2636.93	3365.68	2977.95	3721.37	2874.7	1618.28	2936.18	3419.06	3124.08	3955.57	3430.5	3841.01	2639.55	3515.47	3300.46	4129.26	2300.99	3091.23
8.44_256.2633m/z		256.263	1	8.44455	0.0372667	0	0.945218	0.554859	1.02519	Control	2000ng/ml TBT	100 - 10.6	3703.46	7.44	3627.69	3666.64	3173.27	3723.04	3988.37	3567.83	3816.19	4064.61	3884.77	3965.92	3339.82	3373.57	3627.37	3858.79	2875.22	4043.36	3228.24	3766.52	4186.36	4611.15	3878.82	2941.84	3479.88	2806.98	3763.18	3897.89	4273.11	3921.5	3550.05	3175.86	4277.48	3737.1	3635.84	2945.66	3217.35
8.44_753.9735m/z		753.973	1	8.44455	0.0585667	0	0.494203	0.344368	1.10259	Control	200ng/ml TBT	100 - 4.33	23115.6	10.09	27054.1	24587.1	22444.2	22685.7	24813.8	22905.3	20312.9	20121.9	18549.4	23370.5	18902.8	21461.1	18247.9	23626.5	24316.9	19243.7	25212.6	20518.2	18007.8	21671	27893.4	18215.8	22997.6	19749	20363	24576	20347.3	25283.9	26140.1	17353	18309.2	24470.5	22273.4	20756.9	19654
8.44_429.7948m/z		429.795	1	8.44455	0.0798667	0	0.24763	0.207619	1.22148	2000ng/ml TBT	Control	100	4751.28	14.39	2044.15	5650.2	4634.19	3938.92	2203.13	3797.13	4485.84	4364.63	3164.66	3766.66	2567.21	5553.48	4750.01	5447.98	4814.97	4170.96	3606.75	4960.58	3946.47	5559.67	4975.63	4651.63	5496.22	4813.27	5098.04	4174.5	4029.13	2668.66	4506.46	4332.51	4100.46	4169.15	3238.15	4499.36	5201.97
8.45_227.1752m/z		227.175	1	8.44988	0.03195	0	0.332053	0.255882	1.20608	Control	QC Samples	100	1563.34	18.95	1432.54	1470.75	2008.53	1795.34	1361.07	1140.6	1875.05	1422.84	1320.58	1640.58	1118.1	1177.03	1506.77	1652.96	1730.98	902.93	1381.73	1538.16	916.059	1485.23	1952.34	1054.76	1403.21	1169.2	1438.13	1214.45	1717.96	1529.25	1254.26	1583.47	1117.76	1441.92	649.362	1333.62	1178.75
8.43_321.2631m/z		321.263	1	8.42857	0.0373167	0	0.668975	0.429907	1.15299	200ng/ml TBT	Control	100 - 39.3	2634.72	14.7	2059.1	2795.18	1925.35	2352.46	1482.43	1982.19	2387.15	3297.04	2466.53	2996.51	2345.09	2740.28	3800.95	2388.41	3288.45	1051.56	2489.61	2600.67	2794.04	2658.27	2257.76	3333.43	2204.81	2223.53	3241.34	1966.53	2117.08	2319.12	2117.56	2069.34	1820.05	2107.83	1726.43	3520.54	2222.97
8.43_738.4480m/z		738.448	1	8.42857	0.04265	0	0.713291	0.45027	1.22226	200ng/ml TBT	Control	100 - 8.11	9729.33	13.06	9597.38	6985.16	8795.72	7846	7035.24	8942.01	7665.13	6814.33	4185.58	10371.8	13273.4	15654.9	8257.1	7939.97	11171	6980.82	11871.2	9319.38	6579.24	8444.36	9495.69	7647.83	7618.93	7866.24	7668.74	10441.1	7968.66	8679.53	7693.78	9363.51	6881.8	9764.05	7608.18	7298.89	11970.1
8.42_261.2422m/z		261.242	1	8.4179	0.0584667	0	0.289585	0.233803	1.0652	Control	200ng/ml TBT	100 - 53.5	9225.22	4.4	9317.46	8732.54	9912.28	9360.68	8728.69	9204.22	9554.39	8991.51	8614.51	8459.83	8812.24	9597.63	8381.6	7989.31	7344.69	10084.5	8726.78	9368.17	8714.7	9191.7	9686.51	8520.39	8313.71	9835.47	7915.3	9456.87	9416.44	8978.83	8934.83	9223.54	9851.38	8930.42	9381.19	8846.45	8674.47
8.42_143.1066m/z		143.107	1	8.4179	0.0479833	0	0.24864	0.208151	1.0493	2000ng/ml TBT	200ng/ml TBT	100 - 4.12 - 0.323	6754.32	3.74	6202.05	6751.93	6635.53	6220.37	6574.06	6750.06	6418.65	6839.45	6463.51	6473.68	6077.76	5799.39	6385.72	6788.9	6914.04	6592.62	6887.89	6645.01	7263.4	6618.04	6130.05	6222.58	7193.79	7073.83	6363.79	6334.25	6405.61	6632.56	6264.64	6685.41	6611.81	7159.79	6835.54	6321.78	5952.74
8.42_294.2271m/z		294.227	1	8.4179	0.0638667	0	0.320519	0.249848	1.07806	200ng/ml TBT	Control	100 - 8.87	19251.7	6.31	16125.3	18502.1	19071.9	18367.9	18454.5	18548.1	19315.3	14476.6	18837.2	18981.6	17552.9	22547.5	20615	18029.6	16828.1	20621.3	19025.6	17395.3	19850.8	19323.1	16823.3	15982.7	18562.3	19983.3	17104.7	18549.5	17838.2	19128	17800	18881.7	19074.6	18697.9	16748.6	19005.1	20199.1
8.42_266.1958m/z		266.196	1	8.4179	0.0532667	0	0.0102777	0.0163212	1.08302	2000ng/ml TBT	QC Samples	100 - 7.25	18339.8	4.58	16913.6	16918.3	16878	15664.1	17928.7	18401.5	17640.3	15644.6	17088.1	17752.7	15836	18535.1	17422.1	18784.8	18379.8	18798.1	18062.4	16588.9	20089.6	18983.1	16791.7	18926.1	18177.6	19098.6	16729.8	16997.9	15949.6	16905.3	16210.9	17690.4	17589.7	17055.2	16178.8	16368.5	16323.6
8.41_274.2375m/z		274.237	1	8.41255	0.0319833	0	0.131684	0.127199	1.09495	2000ng/ml TBT	QC Samples	100 - 9.59	3660.09	5.63	3364.7	3739.76	3404.43	3152.33	3756.34	3199.89	3382.23	3596.99	3903.42	3398.52	3521.74	3618.21	3332.6	3460.45	3735.15	3361	3526.37	4325.18	3457.46	3200.61	3133.14	3923.05	4119.64	3595.29	3327.79	2855.64	3819.29	3470.43	3061.89	3278.89	3570.28	3404.81	3117.99	3690.27	2867.22
8.41_388.2538m/z		388.254	1	8.41255	0.0745	0	0.0207308	0.0292173	1.17328	QC Samples	200ng/ml TBT	100 - 46	9779.76	9.67	10678.3	7916.84	10510.4	8290.82	8708.16	9884.49	10261.6	9707.72	8501.74	6442.55	7063.3	9456.8	7788.85	9643.96	7505.37	10280.8	9813.01	9436.31	8393.26	9424.96	9832.75	7657.68	9226.97	7853.09	11135.2	8757.92	8719.79	8619.31	9461.61	9494.02	9763.68	9740.49	11300.6	9531.4	9176.67
8.41_602.3743m/z		602.374	1	8.41255	0.0532667	0	0.475627	0.334275	1.04536	QC Samples	Control	100 - 19.5	20452.7	5.66	18623.1	19654.2	17718.7	21038.5	19393.7	20458.2	20573	19062.2	22285.1	18681.4	21214.5	18789.5	19571.1	20457	21271.1	19506.7	20265.6	20002.1	20896.3	20979.2	17328.7	21039.5	17282.4	19447.4	18266.4	20793.9	22245.9	18165.2	18209.3	20985.8	20826.7	20908	20208.3	23296.8	21293.5
8.41_384.2952m/z		384.295	1	8.41255	0.154167	0	0.000355894	0.000905977	1.06087	2000ng/ml TBT	Control	100 - 15.5	80998.9	1.85	74225.8	76098.4	76158.5	77827.3	77464.4	74404	76924.8	77708.9	74754.1	76906.6	75761.5	80993.2	78770	75587.4	76210.4	76827.4	80155.3	79054.9	85863.3	79971	78310.3	81990.8	81251.3	81394.3	74182.8	79818.9	75216.6	78753	78195.7	78851	80237.5	75521.6	76580.6	80308.6	79279.6
8.41_382.3159m/z		382.316	1	8.41255	0.70095	0	5.02408e-07	2.44684e-06	1.06706	2000ng/ml TBT	QC Samples	100 - 19.7	2.33624e+06	1.32	2.15036e+06	2.20151e+06	2.20932e+06	2.14694e+06	2.2589e+06	2.29692e+06	2.27346e+06	2.26867e+06	2.215e+06	2.25535e+06	2.21215e+06	2.29304e+06	2.29006e+06	2.29896e+06	2.30009e+06	2.3628e+06	2.32703e+06	2.30835e+06	2.39782e+06	2.34851e+06	2.30716e+06	2.30768e+06	2.34793e+06	2.34545e+06	2.18384e+06	2.16035e+06	2.16268e+06	2.15047e+06	2.15366e+06	2.20233e+06	2.159e+06	2.1742e+06	2.13341e+06	2.15421e+06	2.24229e+06
8.41_488.9633m/z		488.963	1	8.40723	0.0584667	0	0.739985	0.462154	1.05765	2000ng/ml TBT	200ng/ml TBT	100	16916.1	8.87	17708.6	15972.6	15197.5	16503.8	13667.5	13396.9	16302.1	20317.8	15343.9	18439	14952.8	16840.3	16551.2	16454.4	13703.8	15666.9	16914.8	19492.2	19107.5	16998.8	15753.5	16452.2	16313.5	14296.6	15119	15287.5	16756.6	14303.6	13310.4	17010.5	16779.7	17397.8	14605.6	16921.9	19922.2
8.41_302.3050m/z		302.305	1	8.40723	0.0425667	0	0.341248	0.261154	1.09181	Control	200ng/ml TBT	100 - 16.7	4468.9	7.97	4502.76	4164.43	4434.21	5106.48	4945.19	3348.6	4271.35	4978.16	3309.69	4936.55	4619.21	3520.1	4429.51	4309.87	3730.2	3889.73	4517.18	3980.41	4454.62	5038.97	4494.18	4642.99	4651.65	3961.29	3759.06	4522.8	4495.04	4176.95	4559.35	3779.58	3827.06	3185.72	4185.92	5898.37	4046.55
8.41_503.8317m/z		503.832	1	8.40723	0.0849333	0	0.65161	0.421742	1.05773	2000ng/ml TBT	Control	100 - 0.369	22376.2	6.9	19839.9	21447.2	20628.3	22860.5	21302.2	21877.6	22741.9	18541.6	17588.8	24339.5	20188.9	22365.2	25291.6	20214.1	23803.5	23485.8	21925.4	24144.5	22151.3	20093	19715.7	22361.5	23135.4	25483.1	18358.4	21391.9	22145.3	21348.6	19005.4	22770.3	21739	21245.1	24024	25406.5	21342.6
8.41_198.2221m/z		198.222	1	8.40723	0.1382	0	0.00477285	0.00852146	1.07872	2000ng/ml TBT	QC Samples	100 - 7.32	30029.3	2.6	29125.1	28118.7	29207	29263.9	27851.6	30372.2	29405.3	28684.4	28312.1	29600.6	27081	26902.3	29076.9	28069.6	27949.9	31957.8	34092.6	30599.6	29363.4	28742.1	29858.7	27967.5	31282.2	28328.3	28282.9	28168.3	27111.9	27282.5	28531.4	28270.6	27721.4	27980.9	26764.4	27429.1	26987.9
8.41_144.1383m/z		144.138	1	8.40723	0.159267	0	1.02355e-08	6.24642e-08	1.33938	2000ng/ml TBT	QC Samples	100 - 4.49	29534.2	3.7	21463.5	21328.8	21809.1	22032.5	23419.4	23188.7	23657.8	23130	24044.2	25511.9	25837.8	25452.7	25582.9	26438.2	26577.9	28451.2	30162.2	28162.7	29066.7	29672.9	28800.4	28615.3	31513.7	30279.6	19773.3	19581.3	19779.9	20430.6	19542.5	20646.8	20979.7	21272.8	20672.1	20761.4	24843.6
8.41_503.3298m/z		503.33	1	8.40723	0.0796	0	0.00847829	0.0138766	1.10812	2000ng/ml TBT	QC Samples	100 - 8.3	57275.1	3.33	48646.3	54236.2	50213.3	53236.5	52476.6	50874.3	58932.5	52617.6	57570.7	54939.6	54873	56690.6	52170.1	56733.6	56646.4	53627.4	62792.6	54192.9	53871.5	53249.5	56570	60387.5	57241.4	59895.4	46918.2	51181	52458.4	52233.7	44004.4	51846	58407.4	47602.7	45449.2	52457.1	56980.3
8.42_249.1691m/z		249.169	1	8.4179	0.04265	0	0.0476545	0.0571304	1.11267	2000ng/ml TBT	200ng/ml TBT	100 - 8.38	6161.2	5.02	5386.42	5897.83	5365.57	5239.41	6211.15	7155.08	6234.87	6063.78	5854.27	5451.91	6010.35	4735.18	5149.75	6190.93	5527.93	5378.19	6129.64	6542.13	5615.64	6174.01	6475.41	5844.17	6326.1	6182.48	5971.43	6153.53	6286.9	6323.39	5314.64	5599.55	5923.76	6227.04	6042.4	5503.98	5776.55
8.42_591.3826m/z		591.383	1	8.4179	0.0532667	0	0.207441	0.181407	1.23097	200ng/ml TBT	Control	100 - 2.08	7525.44	13.58	5138.32	7744.8	5127.16	6018.11	7229.01	7225.67	5985.54	4438.66	8300.44	6567.61	7010.21	8488.55	8600.6	8316.69	5937.38	6982.01	4483.03	7745.29	6149.82	6073.96	8198.39	8192.32	6393.43	8456.3	8220.7	9564.99	7105.94	7374.99	7415.56	6624.09	8857.15	7402.16	7246.39	7088.55	8077.41
8.42_271.1509m/z		271.151	1	8.4179	0.0372667	0	0.731082	0.458199	1.04908	2000ng/ml TBT	200ng/ml TBT	100 - 6.35	5515.98	7.85	4684.08	5488.61	5286.81	5272.79	5934.04	5364.04	5157.64	6002.15	5717.75	4342.31	4827.18	5740.31	5614.36	4626.05	5556.39	5638.94	4734.5	4821.07	6363.17	5421.04	5476	4939.5	6136.17	6236.38	5025.14	5363.07	6229.48	5756.59	4724.77	5303.69	5403.72	6043.71	5058.96	5645.73	5531.38
8.42_396.2589m/z		396.259	1	8.4179	0.0585833	0	0.412785	0.302232	1.0884	Control	200ng/ml TBT	100 - 12.4	9701.94	5.91	10410.5	8467.14	8610.66	8223.73	9009.89	10531.1	11760.9	10601.6	8865.42	7726.4	9006.24	9157.13	10168.5	8750.3	9108.34	8529.25	11262.5	9852.64	11727.9	9755.41	10354.5	8854.96	8332.87	7387.18	9120.38	9167.24	9965.78	9388.16	9569.01	10144	9728.56	8874.79	9095.77	9846.83	8741.19
8.43_510.3379m/z		510.338	1	8.42857	0.0851833	0	0.0767772	0.0832654	1.09696	2000ng/ml TBT	QC Samples	100 - 5.19	35263.7	4.82	33749.8	34000.8	28413.3	37779.3	33493.1	39322.3	30609.8	32123	29511.1	37256.9	33796.8	30143.3	30605.4	34155.6	36159.8	35797.9	35047	35700.9	36833	34690.3	31484.5	35506.6	36695.8	36151.4	32893.3	36279.1	32346.4	29317.7	31798.4	31727.6	32126.8	29713.5	29898.4	33177.9	30415.3
8.43_365.2894m/z		365.289	1	8.42857	0.154033	0	0.000666155	0.00156786	1.18384	2000ng/ml TBT	QC Samples	100 - 11.7	85378.3	5.68	71781.1	72538.2	68324.7	71367.4	69261.7	73773.4	75802.2	91158.6	68738.9	79398	79011.1	83699.1	86044.5	88285.8	78538	77716.4	88489.1	91982.4	84464.6	90932.1	83405.2	82820	77245.4	83688	69512.7	66263.1	63896.6	62279.5	71077.8	71862.4	66024.7	70038.3	67470.8	67078.6	80584.1
8.43_498.6446m/z		498.645	1	8.42857	0.0639333	0	0.608105	0.402553	1.07335	2000ng/ml TBT	Control	100 - 0.322	24914.9	7.9	20554.7	21874.6	23261.4	24308.8	22405.4	25952.1	22109.4	25232.4	19696.9	25459	24035.7	25090.5	25346.1	23140.8	21110	26323.1	25475.6	25479	22769.5	30658.4	24059.7	22971.7	21907.7	25997.8	23683.9	20144.7	22314	24845.1	24507.3	27052.9	25644.3	29023.4	23368.9	22189.2	19429.2
8.43_498.3101m/z		498.31	1	8.42857	0.0639333	0	0.0269279	0.0363013	1.09203	2000ng/ml TBT	200ng/ml TBT	100 - 7.09	37721	4.74	35389.7	39590.1	36098	36864.1	34797.5	40478.3	34791	34529.4	30756.5	34571.4	33672.8	31785.2	34593.9	36229.8	37774.9	36953.2	39197.7	39624.5	40315	35693.8	36851.5	37632.9	35747.8	36704.9	36309	33047.8	36382	35815.5	34115.9	35113.2	35957.1	31856.6	33601.6	31739.9	35773.8
8.43_503.3046m/z		503.305	1	8.42857	0.06925	0	0.0211581	0.0296521	1.07813	Control	QC Samples	100 - 0.0892	42428.4	2.87	40912.7	44030.3	43081.2	42125.1	40691.2	42314	42449.6	43823.3	36274.1	41734.4	38966.4	36723.3	39833.9	36135.5	40408.9	45533.6	40812.4	40278.6	38772	42389.1	40382.4	38596.1	43259.9	41357.4	38967.6	43533.4	38305.1	43280.5	40858.1	41118.7	40755.2	39209.5	36251.4	40250.2	36274.3
8.43_502.9699m/z		502.97	1	8.42857	0.0745833	0	0.523224	0.35977	1.04159	200ng/ml TBT	QC Samples	100 - 8.38	61722.4	5.92	58649.8	63585.2	57657.2	57963.1	54921.9	66469.3	56403.3	63630	51209.9	59417.9	65038.9	64927.5	61298.4	67710.6	62756.2	61419.7	65401.5	57059.7	57674.6	66337.5	62574.5	58757.7	63273.3	58683.3	60098.9	61971.1	59044.4	61952.6	51794.9	59709	57721.1	57488.8	55761.9	67278.2	58510.4
8.42_407.2799m/z		407.28	1	8.42323	0.0426	0	0.83239	0.504588	1.12888	200ng/ml TBT	QC Samples	100	2760.14	27.26	2868.07	2081.78	1977.71	1932.15	2653.15	3741.9	4033.59	1229.79	4098.45	530.525	2745.54	3546.13	2506.26	3241.87	2419.51	2992.87	2681.28	1544.18	2783.35	3605.13	2036	2919.9	2467.86	3781.54	1475.01	3176.03	749.297	3800.7	2029.61	3214.53	2696.25	3282.52	1634.79	3969.75	1629.69
8.43_745.4376m/z		745.438	1	8.42857	0.04265	0	0.00114778	0.00251304	1.53811	QC Samples	2000ng/ml TBT	100 - 11.3	7494.45	13.71	4038.8	9642.9	6975.16	8659.01	5694.14	8219.59	8129.72	8090.84	4810.9	5458.38	4926.7	7461.91	7836.42	6508.44	6945.01	4239.86	5292.85	4786	2303.26	9608.69	4580.04	2759.93	4876.24	4773.14	5091.31	7348.14	8472.17	8758.72	8521.84	7063.38	6455.64	8306.26	7068.09	8700.45	7466.17
8.42_494.3193m/z		494.319	1	8.42323	0.0533	0	0.192695	0.171284	1.10034	2000ng/ml TBT	QC Samples	100	13648.8	5.56	15026.5	13677.4	11516.7	13451.2	11653.9	11234.1	12573.4	12014.4	13692.5	15599.3	10889.6	11219.4	12140.2	12014.1	12053.7	12297.6	13022.8	14171.5	14025.4	15159.8	13061.3	12972.9	13335.8	13441.1	11579.7	12346.2	13183.4	11778.3	9220.2	14185.5	11100.5	15129.7	12880.4	11942.5	14757.5
8.42_280.1902m/z		280.19	1	8.42323	0.0373167	0	0.00215696	0.00433793	1.53711	Control	200ng/ml TBT	100 - 33.6	2521.91	13.81	2245.3	3230.9	2313.67	2315.53	2582.25	2445.39	2816.07	2226.15	2118.42	1554.99	1764.32	1785.85	2123.86	1350.64	1399.68	1027.68	1345.91	2322.68	1365.58	1686.57	1243.22	2052.81	1384.01	1734.56	1176.94	2279.88	1816.6	2230.72	2416.58	1235.61	2151.67	2615.82	1153.99	1981.84	2178.07
8.42_465.2856m/z		465.286	1	8.42323	0.0798167	0	0.133728	0.128749	1.08242	2000ng/ml TBT	Control	100 - 1.53	24560.8	5.26	19888.3	24004.8	23514.7	22471	22928.8	23546.3	22712.9	22457.5	20453.8	21159.5	24543.9	23064.7	21763.7	25969.6	23113.6	23444.5	25509.5	25048.8	20912.5	23633.7	22874.9	24179.6	24970.1	29356.8	24704.9	24022.9	21940.9	24755.9	23557.8	22735.5	25073.4	23980.6	25259.4	22974.6	23675.3
8.42_731.9604m/z		731.96	1	8.42323	0.0586167	0	0.419734	0.30584	1.09226	Control	200ng/ml TBT	100 - 4.47	26598.2	5.88	28918.8	32182.7	22665.2	26586	24259.8	25691.6	26937.6	25544.4	18840.9	25111.6	21904.1	22253.7	25416.1	29704.1	28415.6	23166.7	27069.5	27436.4	24964.6	26090.7	24259.8	26105.4	24362.3	23122.3	27962.3	26361.1	23524.5	20424.6	28226.2	22617.5	22508.9	25582.2	23249.1	27348.6	26656.3
8.42_298.2010m/z		298.201	1	8.42323	0.0533	0	0.77848	0.479975	1.03067	Control	2000ng/ml TBT	100 - 9.83	11506.5	2.18	11281.9	11545.3	11389.5	11050.7	11573.9	11733.5	11708.7	11768.3	11339	9818.86	10799.5	12540.6	11369	12458.4	10891.6	10749.5	12246.3	11234.4	10948.2	12502.2	10645.8	10377.3	11037.5	10321.1	9939.77	10646.4	10389.9	12434.3	11042.3	11408	12856.9	11956.5	10437.9	11703.9	12600.5
8.42_731.4585m/z		731.458	1	8.42323	0.0586167	0	0.823165	0.500576	1.03768	Control	200ng/ml TBT	100 - 26.6	45298.1	6.51	49932.1	46977.9	45539.7	47730.3	40502.9	43526.3	44966.9	43209	38852.1	40933.5	39932.5	48474.1	47782.9	46397	40632.5	46223.2	49050.8	43388.1	48967	46688.5	43739.2	40361.8	38651.9	48808.2	46099	45656.4	44711.8	46275.9	42274.8	50957.6	43481.1	42732.4	33012.7	42380.1	38977.8
8.42_493.9848m/z		493.985	1	8.42323	0.0692167	0	0.0620404	0.0703875	1.11082	2000ng/ml TBT	QC Samples	100 - 0.313	33039.5	5.51	35409.9	34653.4	28217.8	28007.1	32211.5	36166.4	31879.8	26791.2	30918.1	30736.5	25768.5	32876.4	33279.3	29985.6	36197.8	29928.9	32817.2	35614.8	34914.4	31957.1	30186.5	31376.2	33646.7	33803.4	30597.3	28354.3	27658.2	28502.1	24650.6	29611.9	31747	30583.6	30590	30671.8	30587.5
8.42_493.6503m/z		493.65	1	8.42323	0.0639333	0	0.360516	0.272268	1.05891	2000ng/ml TBT	200ng/ml TBT	100 - 7.06	48870.1	5.49	56095.7	48400.8	44585.3	48149.4	47424.1	48735.8	48328.4	41656.5	47246.3	43581.5	43876.6	43738.3	49468.1	49681.2	46929.6	44690.3	51148.8	50955.5	53386	43427.6	50957.8	42572.3	51238.7	47273.9	46830.1	46682.7	44560.7	49963.2	46939.7	45059.2	44699.7	49970.1	43341.7	48288.4	42433.8
8.42_257.1646m/z		257.165	1	8.42323	0.0373167	0	5.47469e-11	4.18523e-10	3.09026	Control	QC Samples	100 - 26.4	2292.79	10.37	1786.48	2423.36	2702.37	1931.52	2374.93	2393.53	2589.62	2140.53	2216.45	1630.65	2087.16	1999.14	1877.48	2315.07	2038.38	2126.14	1837.62	1542.04	2095.29	1765.35	1456.7	1994.71	1528.06	2403.84	768.501	934.007	685.474	631.562	876.827	669.545	826.729	391.656	939.557	1040.58	400.93
8.45_270.1542m/z		270.154	1	8.44988	0.09565	0	0.556148	0.376037	1.16987	Control	200ng/ml TBT	100	2994.04	19.79	3261.9	2247.64	2577.53	2955.53	3124.62	4645.38	2506.69	2633.04	1993.94	2648.19	2818.99	1892.6	2801.8	2835.2	3355.83	2127.85	4093.11	3075.8	3603.89	2412.26	1784.22	2594	3212.88	2983.58	2849.3	2737.4	2754.42	2713.56	2896.51	3718.74	2851.77	3104.51	3388.46	2045.26	3446.03
8.45_218.9198m/z		218.92	1	8.44988	0.03195	0	0.0520139	0.0611342	1.17766	Control	200ng/ml TBT	100	2543.89	8.57	2700.33	3061.39	2593.37	2283.75	2323.13	2716.62	2514.48	2158.07	2194.32	1804.15	2272.01	1924.73	2613.14	2275.14	2160.7	2036.78	2579.15	2713.83	2316.91	2221.89	2190.4	2598.95	2193.27	2457.38	2282.35	2375.97	2210.31	1856.21	2448.03	2242.3	2285.25	2374.58	2822.11	2121.77	2679.9
8.46_272.2215m/z		272.221	1	8.4552	0.0691667	0	0.00633989	0.010809	1.07641	2000ng/ml TBT	Control	100 - 11.8	22316.4	2.98	20800.9	21209.9	20622.7	20652.2	20750.4	21859	20084	19879.2	21692.5	20900.5	20076.4	21888.3	19437.1	21337.4	22317.9	21301.2	22509.2	21882	22311.7	22149	22280.8	20359.5	24460.7	22578.4	22429.9	21826.3	20542.5	21571.9	20771.5	21698	19876.6	20240.8	21222.6	20450.9	22247.2
8.49_546.9963m/z		546.996	1	8.49242	0.0636167	0	0.0573707	0.0662949	1.08673	2000ng/ml TBT	QC Samples	100 - 9.16	56806.3	4.89	53246.1	51398.3	60155.8	52629.5	54128.8	56015.5	53952.2	54107.9	53261.2	52649.8	53581.8	60728.6	52285.3	57527.3	65432.9	57470.3	47335.5	59866.5	63929.7	59462.2	62631	55311.6	54257.5	51656.6	53459.5	53397.8	50083	48357.1	59223.2	50667.4	54315.7	54262.3	49277.3	48376.3	55706.1
8.49_284.1855m/z		284.186	1	8.4871	0.0318667	0	0.47144	0.332446	1.23885	200ng/ml TBT	QC Samples	100	4138.11	9.92	4052.7	2500.52	4057.41	4345.82	3975.48	3614.62	3194.57	5253.83	5752.35	4770.68	6095.64	4332.2	3414.13	2404.42	4322.16	2013.26	3662.04	3967.59	1876.8	3939.6	4072.13	4130.83	4028.56	3957.06	3520.26	3012.54	3374.65	2847.26	3278.85	3811.62	3089.14	3414.85	3604	2923.16	3983.97
9.21_242.3861m/z		242.386	1	9.20745	0.0626833	0	0.0253563	0.0345371	1.0756	2000ng/ml TBT	QC Samples	100 - 13.6	157835	2.69	151779	150763	153543	158144	146797	142932	162716	158444	161247	152596	146993	154655	158397	155005	154690	156165	154035	153370	157735	164532	144144	153218	169779	165867	155995	143820	124289	132067	152882	143416	146719	148903	142306	139028	146607
8.49_188.2280m/z		188.228	1	8.4871	0.0265667	0	0.00565405	0.0098242	1.20716	Control	200ng/ml TBT	100	1908.76	3.39	1983.24	1961.77	1861.69	1942.05	1979.5	1838.86	1827.48	1875.47	1387.29	1659.2	1533.28	1679.08	1692.77	1157.38	1809.99	1730.63	1573.03	1953.02	1854.44	1654.54	1717.88	1565.29	1806.19	1708.07	1869.25	2046.78	1494.98	1475.92	1702.63	1668.97	1669.72	1488.03	1644.96	1975.96	1791.58
8.49_451.8079m/z		451.808	1	8.4871	0.0902833	0	0.925331	0.54672	1.02959	200ng/ml TBT	QC Samples	100	10241.5	8.91	10361.3	10020.6	10139.4	11321.2	9299.36	8583.88	10716.7	11070	9271.83	10451.6	10690.1	10787.3	8203.12	10807.9	11322.6	10397.1	10796.4	7853.8	11900.2	9970.75	10118.6	8591.93	12537.1	9946.88	10735.7	9317.24	10154	8420.66	11387.4	10618.3	6976.3	10445.1	9739.32	8935.24	10619
8.49_538.3456m/z		538.346	1	8.4871	0.05305	0	0.643217	0.419291	1.0698	Control	QC Samples	100	17123.5	11.87	20426.8	15173.5	18769.1	15369.3	19195.6	18341.4	14252.6	15459.9	16273.9	16731.8	15907.3	19167	11725.3	15454.6	18928.2	16281.5	18823.1	18309.6	17427.1	12830.8	16481.8	16991.3	18980	15752.3	12178	17205	17413.5	15067.8	14947.5	18188.6	18071.2	19545	15505.4	15327.6	13130
8.49_436.2536m/z		436.254	1	8.4871	0.0478	0	0.826996	0.502416	1.04867	QC Samples	Control	100 - 22.4	5697.05	12.51	3874.85	5823.36	6267.72	5761.44	4625.58	5315.14	6455.63	5337.33	5199.57	5669.97	4370.92	5771.56	6529.12	4777.47	5914.61	5277.11	4919.78	6091.74	8301.26	4681.9	4474.81	4188.77	5694.21	5151.79	5610.41	6080.12	5504.99	5145.44	7092.8	5161.08	4915.67	6148.21	5774.13	6052.99	6829.87
8.49_797.9996m/z		798	1	8.4871	0.0477667	0	0.112859	0.112635	1.24804	2000ng/ml TBT	QC Samples	100 - 1.5	15316.5	6.73	13775.6	13238.8	14870.5	14651.3	12639.7	13858.3	12610.8	12599.5	17201.5	10893.8	11410.5	12751.5	12764.6	16378.3	14088.6	15700.2	11388.7	17608.3	23844.3	14203.2	17202.3	10949.2	16101.8	11234	15414.6	9216.32	13246.8	10809.5	12938	15099.6	15179.1	12204.3	9994.33	10435.7	13564.5
8.49_797.4976m/z		797.498	1	8.4871	0.0424667	0	0.71115	0.449547	1.08083	QC Samples	Control	100 - 23.3	22639.4	14.59	17933.7	20612	20380.9	25671.3	17529.1	26743.3	14256.9	24443.4	26073.8	27007.9	20564.3	19202.8	18809.6	17699.4	28979.5	21799.1	16872.2	19279	30108.1	19050	28613.1	16812.1	23700.9	17707.2	22203	26873.3	23996.6	21742.3	27219.1	26921	21660.8	18396.8	24086.3	15884.1	24351.1
8.49_261.1095m/z		261.109	1	8.4871	0.0584167	0	0.00716167	0.012005	1.3825	200ng/ml TBT	QC Samples	100 - 7.99	18669	5.05	17124.4	12667.7	17242	19646.7	19315	14729.8	13923.8	27118	27786.9	22746.2	23387.7	18603.2	14700.3	12252.8	18209.4	11665.8	16157.4	14352.7	11628.9	17650.7	18433.8	23738.9	20732.6	23710.4	14692.8	13234.3	12413.5	13574.3	14469.8	13613.9	14279.6	13163.2	12938.5	12614.2	13787.7
9.21_529.5665m/z		529.567	1	9.20745	0.0522	0	0.254023	0.211224	1.13061	200ng/ml TBT	2000ng/ml TBT	100 - 32.3 - 0.307	158692	6.83	156091	136351	162368	178078	151442	110924	143027	110134	148005	130824	140885	168826	164811	167419	165069	183697	149569	127476	134564	147156	154471	130227	137382	142030	149959	129570	187080	114638	156310	143900	156411	118116	147961	148159	150339
8.49_538.0111m/z		538.011	1	8.4871	0.0583833	0	0.285993	0.231577	1.07467	2000ng/ml TBT	Control	100 - 0.607	39598.5	5.95	36575.4	34663.6	39017.9	40508.6	37601.7	37052.1	34101.2	35256.7	34859	38541	33684.5	38433.9	39004.4	40675.6	37596	41371.7	32815.9	36688.8	50332.9	36853.4	38113.9	41256	39789.6	40937.2	40415.7	34529	37256.2	37749.4	39888.8	34895.3	31996	38938.8	36433.8	34823.2	35010.9
8.49_256.1903m/z		256.19	1	8.4871	0.0689833	0	0.111351	0.111418	1.04194	2000ng/ml TBT	QC Samples	100 - 10.6	22943.4	3.2	23102.1	20666.9	23092.7	21540.4	23888.3	22195.8	23849.1	22609	22878.5	22800.7	22531.9	23396.4	22913.3	21223.1	23180.1	23614.7	22925.3	22982.6	24201	23011.3	22614.4	22363.8	23831.2	21617.6	23100.1	21608.1	22520.8	20474.1	21896.3	22319.8	22474.1	20505	22129	20635.9	23915.9
8.49_537.6766m/z		537.677	1	8.4871	0.0636667	0	0.439478	0.31571	1.05823	2000ng/ml TBT	Control	100 - 9.55	55011.8	6.49	53756.6	48152.6	51504.5	57874.3	51639.5	47299.3	55110	50539.4	45855.3	53275.1	50244.9	55880	49054.1	51931.3	58347.8	53614.4	49253.5	50146.8	66251.8	58249.2	50919	55075.2	58250.2	51948.5	46862.5	52495.5	56425.3	49056.4	50982.1	50361.5	58525.1	55982.5	52178.4	46889.8	53570.4
8.49_356.0768m/z		356.077	1	8.4871	0.121733	0	0.00134311	0.00288751	1.05732	2000ng/ml TBT	QC Samples	100 - 19.1 - 7.46 - 0.508	242194	1.92	233741	215552	239195	224302	235130	239681	236679	231663	231339	231744	229667	241545	236127	228306	243310	244145	231831	241143	256511	238048	240663	236901	256177	236275	234693	225145	226888	228363	231062	226721	231304	222485	226527	221497	234657
8.49_547.3310m/z		547.331	1	8.49242	0.0636167	0	0.744189	0.464141	1.03863	2000ng/ml TBT	QC Samples	100 - 0.301	42187	8.43	39212.9	36735.7	40923.7	46188.1	43188.3	46958.8	42108.1	34274.4	41265.6	42807	35851.2	40460.3	44017.8	41481.1	42053.4	48502.8	38406.1	38563.8	49451.9	43142.1	38765.3	43331.1	42957.3	42878.3	38474.4	45697.1	42263.4	41837.2	38006.8	34698.7	39527.2	44815.3	48104.7	39873.1	40951.7
8.49_542.3365m/z		542.336	1	8.49242	0.0583833	0	0.990184	0.564896	1.01037	Control	QC Samples	100 - 9.09	37100.3	6.7	39022.1	31764.3	40158	35891.1	40127.6	36054.6	41322.7	32462.3	39031.6	32663.3	34509.4	43683.1	36852.1	36140.8	35957.1	37933.7	36401.5	40151.3	45870.6	34620.6	33012.7	34416.3	32794.2	36722.3	35113.5	37641.9	33705.7	38135.5	36610.4	36552.5	41586.5	38897.3	32315.5	38154.3	38474.6
8.49_542.6709m/z		542.671	1	8.49242	0.05305	0	0.564282	0.379684	1.067	200ng/ml TBT	Control	100 - 0.76	27277.2	5.97	25249	25052.5	27079.6	24483.5	28559.4	23780	25088.7	25221.7	20962.4	33459.7	23632	30804.6	27387.5	28882.4	26167.9	26920.9	21285.4	27943.9	29115.8	28224.8	25822.6	27072.4	26316.2	28359.1	26165	25935.7	23132.8	28408.8	26282.5	26606.9	23287.8	23581.7	27502.5	19488.7	26374.4
8.49_554.3642m/z		554.364	1	8.49242	0.0795833	0	0.180081	0.162092	1.09931	2000ng/ml TBT	200ng/ml TBT	100 - 4.94	29220.8	8.15	26002.5	23894.1	25109.9	25573.9	32251.8	27220.7	27321.2	27563.8	21922.5	30671.5	26808.8	26650.4	24686.6	27315.2	25147.3	29445.1	27557.1	23237.7	32051.9	29242.7	30041.3	28132.3	31001.9	32501.3	31391.6	30389.9	27147.4	23530.9	29448.8	27885.7	28361.4	28657	23268.7	28917.2	29352.4
8.50_247.2265m/z		247.227	1	8.49773	0.0583333	0	0.611751	0.404191	1.05471	2000ng/ml TBT	200ng/ml TBT	100 - 11.2	7361.19	6.85	7616.69	7029.12	6365.6	7370.45	8214.68	7280	7440.61	6389.72	7145.39	7176.17	6429.98	7266.79	6583.26	7306.77	6299.01	7627.64	8071.46	7498.12	7101.31	7020.48	6223.61	7000.71	8238.52	7735.33	7732.08	6950.19	5927.85	7434.9	6571.15	7915.05	7390.49	6856.51	6704.24	7142.04	6793.17
8.50_336.3105m/z		336.311	1	8.49773	0.148717	0	0.881404	0.527067	1.02526	200ng/ml TBT	QC Samples	100 - 12.2	21783.6	5.63	19666.7	21023.8	22148.1	23493.6	24393.3	20549.6	21138.4	19988.4	22394.5	22978	19980.4	21746.1	19630.5	21376.2	22150.5	24012.6	23088.2	19146	22567.4	20451.5	20540.1	20414	25545.8	21287.8	19193.4	22547.7	20067.4	20896.4	20687.5	21435.6	23319.3	23064.5	21600.4	20917.8	21087.4
8.50_294.2271m/z		294.227	1	8.49773	0.0477333	0	0.737572	0.461051	1.10574	Control	2000ng/ml TBT	100 - 53.5	3158.27	13.68	3104.85	2912.32	3908.02	3167.63	3171.93	2997.41	3552.43	2451.52	3261.49	3206.11	2542.99	3292.64	2227.43	3274.24	3784.96	2833.41	2975.79	3050.02	3064.06	2626.09	3673.13	2717.62	3050.7	1692.64	2466.97	3281.39	2389.61	2589.19	4663.44	3022.01	3012.83	3756	2746.78	3715.5	3300.91
8.50_420.2587m/z		420.259	1	8.49773	0.116883	0	0.00019211	0.000524368	4.53886	Control	200ng/ml TBT	100 - 13.9	16595.1	29.52	22071.7	20963.6	15644.2	19176.5	16227	18177.8	14004.8	6495.29	7687.91	7667.36	2030.71	2584.01	1901.68	591.842	2224.09	4562.22	4903.7	4160.18	1474.35	2599.55	1989.03	3799.33	9896.32	4901.78	17595.6	15314.5	16139.1	19944.8	21009	21138.1	19490.4	15386.2	16118	17265.7	8505.96
8.50_305.2681m/z		305.268	1	8.49773	0.190733	0	1.01542e-05	3.72172e-05	1.13086	2000ng/ml TBT	QC Samples	100 - 8.91	37071.5	2.87	34094.7	32787.4	32064	33036.6	34996	34042.5	35188	36871.5	34990.4	36178.1	36521.4	35538	34400.3	36382.6	37328.6	34634.3	36075.6	39120.8	37899.4	37697.6	35789.7	35497.8	36872.8	37618.1	32263.6	32922	29443.5	30173	33487.5	33202.1	31336.2	32807.9	31769.5	30162	34272.6
8.50_364.3416m/z		364.342	1	8.49773	0.201333	0	0.0142893	0.0215894	1.06375	Control	QC Samples	100 - 14.3	47371.9	3.51	44020.6	46978.9	47648.4	48619.9	46526.9	46268.1	47734	51178.5	47717.8	49281.1	43652.2	45727	43819.8	43218.8	48244.5	45187	45868.5	45377	48070.6	48480.8	46107.5	44329.3	49002.3	47175.2	41431.1	43253.3	44127.5	42188.2	45584.7	43207.7	43860.9	45823.1	43251.2	45714.7	50083.2
8.50_349.2582m/z		349.258	1	8.49773	0.0424167	0	0.00654653	0.0110855	1.13456	200ng/ml TBT	QC Samples	100 - 9.02	9670.8	5.73	8660.54	8602.86	9183.41	9559.53	9188.47	7289.22	9547.27	8029.75	10059.6	10019.4	9147.19	9596.56	8967.42	9650.53	10644.9	9280.88	8668.7	9051.06	9312.75	8862.15	9217.62	8348.48	10226.4	9275.57	9843.66	8920.03	7326.33	9280.08	9013.64	7630.93	7521.6	9315.02	8546.77	8390.31	8514.35
8.48_172.1695m/z		172.169	1	8.4818	0.121867	0	0.026937	0.0363037	1.22462	Control	200ng/ml TBT	100	3825.9	5.44	3961.35	3722.79	3641.07	3575.61	3682.58	4144.87	3818.81	4060.15	3070.39	2641.65	3485.51	2751.88	3042.64	2828.31	3195.13	3977.73	3384.4	3791.88	3435.91	2698.67	4174.66	3691.55	2874.61	3265.62	3224.77	3702.69	3977.42	3520.97	3967.63	4024.51	2693.38	3443.8	3052.42	3703.27	2602.07
8.50_509.3122m/z		509.312	1	8.49773	0.0690167	0	0.72962	0.457685	1.04672	200ng/ml TBT	QC Samples	100 - 1.99	22242.1	6.22	19571.3	19264.8	25225.2	20010.2	24274.9	22449.8	19449.5	22161.8	21711.4	23998	21735.4	23815.7	22792.4	20593.1	20311.4	22979.3	18194	20969	26222.5	20216.2	23218.9	20631.2	22489.7	18965.8	23017.3	21579	20820.5	18651.4	23368.6	20550.5	19176.1	19289.9	20034.7	17791.4	25844.2
8.61_114.1267m/z		114.127	1	8.61322	0.103467	0	0.00209459	0.00423669	1.08443	2000ng/ml TBT	Control	100	149391	2.31	132696	132618	137402	142639	142842	143949	131959	137976	146133	140370	141443	145766	149134	143411	141117	139824	146186	152586	151896	149957	151023	134714	157675	151095	144152	134308	133020	145099	125584	135558	144335	143133	135576	135447	135859
8.49_352.8971m/z		352.897	1	8.49242	0.153983	0	0.0169576	0.024883	1.37366	Control	2000ng/ml TBT	100	13172.1	8.26	14192.4	13312.3	12155.9	13652	14914.8	12086.1	13209.3	11854.2	9359.67	12430.2	11929.7	9149.55	10337.3	11106.1	9701.74	9806.01	8024.98	9932.15	9275.8	9507.16	9627.18	12322.9	9819.7	8202.73	7377.67	9995.03	9405.33	10388.7	14206.6	12495.6	13342.5	12714.1	12961.4	12232.4	12884.8
8.49_554.8662m/z		554.866	1	8.49242	0.0689833	0	0.833198	0.504955	1.09882	2000ng/ml TBT	QC Samples	100	11070.9	13.59	8226.01	10536.4	13888.3	11069	10022.9	10410.6	9113.24	12612.1	11953	11918.8	9509.98	14954.9	5303.94	10856.4	11179	11976	6273.28	11991.6	10768.3	11226.9	10471.3	13419.3	14364	10052.6	10222.7	9316.27	7432.22	10362.2	11795.6	10876.7	12193.3	9787.59	8278.12	10080.7	11202
8.49_543.0051m/z		543.005	1	8.49242	0.0583833	0	0.275383	0.224672	1.11476	Control	200ng/ml TBT	100	13847	8.83	14122.1	11949.2	13018.3	14298.2	12768.9	15816.1	14054.3	14748.6	12531.2	9953.72	10920.7	12968.9	14807	10886.6	13858	13445.8	11343.7	16581.4	13315.1	12170.2	11870.7	10376	13091.5	12282.7	13457.7	12174.1	10946.8	13662.3	11105.3	14369.9	11357.7	14465	11444.1	8486.5	11950.6
8.49_547.6651m/z		547.665	1	8.49242	0.0583333	0	0.230464	0.196385	1.09811	200ng/ml TBT	QC Samples	100	19439.2	7.27	18507.6	16577.2	21037.1	16675	15759.6	18610.1	18489	17718.2	16045	20521	17635.2	18163.4	18818.7	18387.3	23084.5	22858.1	18949.4	20631.7	20382.4	18349.1	18409.9	16347.2	18429.3	18006.4	22429.8	17868.5	18774.3	16329	18488.1	15160.9	18427.9	17941.8	16668	18588.5	20774
8.49_376.2013m/z		376.201	1	8.49242	0.0212333	0	0.538999	0.367228	1.28653	Control	2000ng/ml TBT	100 - 23.8	2133.52	28.52	2062.06	1247.63	3048.57	1591.38	2497.52	2148.61	2744.74	1727.66	2919.42	2044.31	2153.29	892.297	1695.84	1529.13	2139.06	853.795	2027.99	1727.24	1425.6	437.379	1924.53	2143.77	2466.96	1113.38	500.543	2318.49	2048.75	2397.19	2065.35	1482.8	1873.63	1809.43	2243.57	1387.09	2381.58
8.49_81.0449m/z		81.0449	1	8.49242	0.1276	0	0.000164904	0.000458946	1.08141	2000ng/ml TBT	QC Samples	100 - 2.57 - 1.99	14022.3	2.65	13454.9	13114.7	13497.8	13549.9	13404.5	13364.7	13245.7	11736.2	13467.9	13373.9	12835.1	12948.2	13815.8	13587.2	13846.8	13374.7	15090.3	14016.2	14354.6	13652.6	13293	13563.5	14220.4	13987.5	13327.9	12920.6	13229.1	13088.1	12305.3	12643.6	12545.7	12591.1	13217.2	12924.9	13184
8.50_569.3697m/z		569.37	1	8.49773	0.03185	0	0.581296	0.388307	1.10699	200ng/ml TBT	2000ng/ml TBT	100 - 6.5	14922.6	10.24	17810.8	11376.9	15283.5	15170.5	13712.2	14572.1	12584.8	14469.1	14635.2	15212.9	13151.5	15102.3	12795.2	17791.3	17618.1	13073.8	12677.9	14844.7	14438.5	13926.5	14257.1	10802.5	12460.7	14434.2	16009.4	11209.3	11334.8	14199.4	10131.8	11276.4	14522.2	14177.2	16935	12868.1	19200.8
8.48_540.4470m/z		540.447	1	8.4818	0.0953167	0	4.21405e-06	1.6924e-05	2.63726	2000ng/ml TBT	Control	100 - 16.4	32174.9	9.69	11866.1	9701.87	10183	10401.1	11394.1	10197.6	12655.5	21201.9	16909.8	21297.9	27091	33469	39095.3	39524.4	26962.8	33535.3	37357.7	32532.5	30122.8	31054.7	35500.2	29548.3	33177.3	28105.9	15331.6	10845.4	11542.3	8494.54	12005.1	5388.41	10802.8	8819.82	13261.4	12467.9	24521.2
8.48_451.3063m/z		451.306	1	8.4818	0.0902833	0	0.524186	0.360034	1.05386	2000ng/ml TBT	Control	100 - 2.8	28504.1	5.89	26045.7	29797.3	27331.1	25297.4	28231.8	28645.4	26014.9	25015.7	26386.1	25464	25784.1	30362.8	27728.3	26836.5	27039.3	28602.3	24326.2	28724.8	33734	27720	30513.4	27588.2	28982.6	26443.9	29087.7	25616	25978.5	27280	30199.5	28256.9	25776.3	27353.9	24927.6	28015.5	26636
8.48_173.1647m/z		173.165	1	8.4818	0.05845	0	0.0218913	0.0304913	1.0937	2000ng/ml TBT	Control	100 - 3.26	7302.12	5.02	7175.12	6286.5	6728.4	6283.62	6796.6	7098.72	6410.8	6632.69	6517.55	7082.04	6486.48	7585.2	7639.02	6743.26	6889.25	6804.87	6746.87	7312.86	7502.38	7063.54	7224.49	7050.1	7598.51	7918.24	7276.55	7028.28	7257.45	6784.29	7151.45	6541.01	6804.58	6737.14	7087.08	6521.22	7326.58
8.47_523.0012m/z		523.001	1	8.47117	0.0637833	0	0.0930875	0.0969926	1.08618	2000ng/ml TBT	QC Samples	100 - 8.56	54920.3	6.96	58343.9	47579.4	51069.8	54385.7	51172.8	47547.7	48156.2	53297.3	53577.1	47604.9	46785	53164.1	48627.2	54829	48893.9	57896	52993	51027	62816.8	58323.6	57037.6	54000.6	51701.3	51462.6	52808.8	50002.2	50831.9	49535.1	58454.1	54120.2	45462	48223.9	50339.7	47078.7	54020.5
8.47_532.3211m/z		532.321	1	8.47117	0.06375	0	0.836609	0.50653	1.03261	2000ng/ml TBT	QC Samples	100 - 7.26	60009.8	5.13	52015.2	51910.5	63714.6	57938.6	63416.3	58747.3	61588.3	58985.2	55281.4	59395.7	51686	50710.8	61660.2	57154.6	63431.9	78048.8	59242	60289	59616.7	60145.5	59213.2	60931	54672.2	65969.1	61696.1	53962	55700.9	55663.6	63983.1	62164.3	51157.1	56498.5	55698.7	55966.8	58116.5
8.47_212.1490m/z		212.149	1	8.46583	0.0851833	0	3.93963e-05	0.000125665	1.12047	2000ng/ml TBT	QC Samples	100 - 13.7	16699.8	3.18	15799.4	14164.7	15263.1	15582	15150.5	14966.6	14578.4	17472.5	15632	16055.3	16613.3	14770.7	15558.2	16534	15850.2	16449.8	17868.8	15877.3	16297.3	15481.7	16313.4	17031.3	16499	18229.9	15111.8	15201.5	14678.5	14517.8	14618	14944.1	14869.9	15595.3	15305.4	13894	14910
8.47_350.3261m/z		350.326	1	8.46583	0.201417	0	0.176937	0.159925	1.05756	200ng/ml TBT	QC Samples	100 - 11.3	51725.5	3.32	45483.2	48786.9	47666.8	51926.7	50283.5	52826.5	52639.2	52396.2	50762.1	51497.1	50981.2	55512.7	51612.2	49724.2	52456.2	51258.2	54845.5	49444.8	50125	54340.1	50630.7	48409.9	54173.8	47870.1	42707.8	43299.7	43078.8	46643.8	47523.7	51768.2	49402.7	51125	47072.2	48477.6	51516.5
8.47_266.1722m/z		266.172	1	8.46583	0.0638167	0	0.00447173	0.00804716	2.20148	2000ng/ml TBT	QC Samples	100 - 15.4	14422.3	11.57	6737.48	7594.54	5843.29	6069.13	5529.9	7138.27	7377.29	9009.74	10740.1	8527.2	9754.2	7910.75	5556.3	5346.67	5302.2	6454.53	27742	5129.62	17056.4	9812.4	6857.22	32643.1	7095.3	9042.5	6477.49	6260.14	6260.44	5523.61	7673.41	7492.5	6973.9	6486.33	7071.74	7874.4	5670.78
8.47_214.2162m/z		214.216	1	8.46583	0.0798	0	3.72243e-05	0.000119781	1.17294	2000ng/ml TBT	QC Samples	100 - 4.03	17154.2	5.39	15051.1	14155.3	14620.8	14979.9	16869.9	14696.9	15395.3	14779.4	15427.2	15780.8	14888.9	14702.7	15364.9	16478	17429.9	16927.6	17299.8	16807.4	18293.5	16552.9	17439	15438.5	18696.6	16705.6	13363.7	13065	13948	14809.1	14361.8	14286.2	13992.1	14297.7	13764.3	14825.3	15422.8
8.47_228.1591m/z		228.159	1	8.46583	0.06915	0	0.770931	0.476533	1.02458	200ng/ml TBT	Control	100 - 8.41	18040.9	4.45	17380.4	17820.4	17943.1	15855.3	18363.2	17911.4	17135.8	18455.2	16636.9	18002.5	16601.4	18570.1	17585.4	20214	18663.2	18054	17522.8	16743.7	18559.9	17371.1	18786.8	16788.3	18309.9	18228.6	17394.7	16572.5	17599.5	15867.3	17729.3	18690.5	17617.6	17148.8	17720.9	18090.8	19623.2
8.47_532.6554m/z		532.655	1	8.47117	0.06375	0	0.197913	0.174957	1.07393	2000ng/ml TBT	QC Samples	100 - 0.774	43453.2	6.68	36901.7	41692.1	39184.4	42954.5	46055.7	40746.5	41556.8	38132.5	39246.4	40233.2	34109.6	46956.3	40023.8	41805	40591.8	41661.5	39787.5	39604.1	49164.9	44404.6	40557.7	47684.5	45809.7	40612.9	41507.6	37779.6	36544	37750	41967.3	38407.8	44132.2	38832	38085.1	40099.2	43875.2
8.47_289.2482m/z		289.248	1	8.46583	0.07445	0	0.00240133	0.00476259	1.88469	2000ng/ml TBT	Control	100 - 13.8 - 12.8	65921.2	6.15	32461.6	38436.9	31308.3	31627.5	30340.1	34674.1	36590.5	44379.1	45824.1	41986.9	55597.6	41032.4	33683.1	30102.7	29992	33900.6	119838	28061.3	78020	52210.1	39679.7	129435	37201	42924.2	33088.5	35130.4	31546.2	32259.7	38110.6	36881.2	35724.6	33226.7	37513.8	35637.3	37788.5
8.47_244.1904m/z		244.19	1	8.46583	0.07975	0	0.000530793	0.00128564	2.18156	2000ng/ml TBT	Control	100 - 12.3	98234.8	4.38	41045.8	47964.6	37860.2	42718.7	37115.3	47133.8	45851.8	60546.8	65705.5	55813.3	70862.1	55688.6	44727.4	42059	37648.8	45983.3	186118	38719.5	118323	78376.8	52033.3	200369	50246.4	61691.4	46774.7	44845.3	45613.8	43134.7	46226.7	47323.1	44057	42588.1	44054.8	44303.6	46572.9
8.46_261.9609m/z		261.961	1	8.46052	0.01595	0	0.382525	0.2845	1.11049	Control	200ng/ml TBT	100	2465.79	6.74	2386.75	2470.13	2448.62	2356.83	2511.12	2847.41	2381.69	2323.75	2340.03	2630.11	2014.45	2138.6	1732.66	1854.95	2305.4	2747.42	2678.98	2955.08	1930.64	2417.18	2406	1763.7	2155.98	2430.19	2378.08	2740.13	2233.98	1989.83	2640.98	2305.07	2290.18	2447.09	2478.3	2550.27	2264.65
8.46_532.8527m/z		532.853	1	8.46052	0.0797667	0	0.337257	0.259087	1.10184	2000ng/ml TBT	200ng/ml TBT	100	13900.5	8.69	13718.7	14560.1	11288.7	12753.2	12002.5	10923.2	14672.1	13465.1	11666.8	15768.8	9422.43	13331.5	11280.2	14424.8	9574.33	15456.8	14477	13589.8	13830.7	15686.6	14502.5	11737.4	14990.4	12389.7	13034.4	11378.6	13951.9	11796	12926.2	13709.4	10818.7	12051.1	14278.1	13363.7	14069.3
8.46_300.2892m/z		300.289	1	8.46052	0.0319333	0	0.708879	0.448506	1.06832	Control	2000ng/ml TBT	100 - 10.9	3651.68	6.7	3809.04	3543.79	3630.55	3612.22	3869.61	3123.44	3777.37	3847.4	4119.47	3556.22	2839.08	3123.96	3045.75	3713.72	3975.46	4194.98	3229.59	3148.44	4086.06	3392.75	3714.02	3014.87	3639.19	3120.4	3996.56	2957.94	3630.98	3776.85	2981.18	3149.65	3472.01	4159.7	3858.64	3237.44	3543.99
8.46_646.4006m/z		646.401	1	8.46052	0.0478833	0	0.172417	0.156862	1.09852	200ng/ml TBT	QC Samples	100 - 17.4	13679.3	6.88	12592.8	13387.3	12785.2	12418.1	12376	14677.3	12795.5	14444	14467.5	14161.1	12660.3	12833.1	11787.7	13366.6	15463.2	14695.2	11229	12858.9	13801.2	14628.4	12260.6	14371.1	13501.8	10895.9	12835.6	12120.9	13219.1	9152.7	13060.5	11825.8	11254.6	12371.9	14097.5	13316.6	13422.7
8.46_532.3504m/z		532.35	1	8.46052	0.0797667	0	0.314864	0.246866	1.08037	200ng/ml TBT	Control	100 - 4.38	35138	6.34	34559.1	29386.8	31306.8	33186.7	32909.1	30174.8	33423	35246.3	34163.4	32707.3	30805.3	39331	36484.9	34115.2	34838.3	38659	26793.4	31930.2	33642.5	34225.9	38789.9	35917.3	32834.1	35546.8	29221.9	35904.6	30443.2	32259.7	31137.9	30931	35710.6	33368.2	30138.5	34278.7	34893.2
8.46_417.8789m/z		417.879	1	8.4552	0.0479167	0	0.172359	0.156838	1.21379	QC Samples	Control	100 - 62.6	6335.79	12.34	6135.3	5881.96	5043.14	6033.84	5438.52	5694.22	3343.44	4188.29	6446.2	5456.67	5564.1	7025.29	7058.68	6202.74	5009.41	6669.88	6122.77	7946	4442.01	5117.85	5804.23	4316.8	6012.45	7824.56	7000.63	7324.05	5666.98	5960.21	8499.32	6640.24	5999.66	4378.06	5872.95	7177.65	5810.07
8.47_226.1797m/z		226.18	1	8.46583	0.116733	0	0.000585675	0.00140256	2.08256	2000ng/ml TBT	QC Samples	100 - 9.08	75533.3	3.87	34333.5	39370.8	33587.4	33903.9	28175.3	35784.4	36991.1	49927.1	50038.6	43255.8	57153.6	42142.1	36389.6	34213.3	31791.5	35370.8	144168	32491.2	89254.8	61243.6	40503.9	149742	40576.2	46287.2	37253.8	35434.4	36006.2	35477.3	38011.3	36553.3	36263.8	33932.6	34198.9	35309.1	38176.2
8.50_594.4943m/z		594.494	1	8.49773	0.0265333	0	0.223791	0.192415	1.28174	200ng/ml TBT	Control	100 - 27.9	5533.43	22.51	5433.33	2458.26	4701.82	3542.76	5143.73	4087.47	3331.62	5837.96	3454.04	4698.88	4773.61	6702.51	6545.25	6989.82	6163.89	4939.46	5439.72	4808.62	5031.67	2510.3	6128.46	6223.41	5730.64	7299.4	5667.93	3439.09	5243.09	2607.74	5862.87	2056	7134.08	3751.95	3505.65	4690.73	3992.19
8.47_517.3275m/z		517.327	1	8.47117	0.0904333	0	0.186797	0.166868	1.05146	2000ng/ml TBT	QC Samples	100 - 6.87	57126.8	3.89	58881.3	54168.2	52485.4	52210.5	57296.1	52127.2	58625	57529.2	52407.7	57859.4	55218.1	53174	54659.8	59605.7	53829.4	58197.7	58061.8	55491.4	60526.5	58416.2	59093	54202.7	54971.5	56251	55376.1	55151.8	48562.4	51162.5	56400.8	57137.4	51976.8	49950.9	52265.8	55804.3	57428.8
8.47_527.6610m/z		527.661	1	8.47117	0.0637833	0	0.109209	0.109825	1.084	200ng/ml TBT	Control	100 - 7.5	38434.1	7.01	34180.2	33362.7	35302.6	33015.3	42618.2	33884.8	36798.5	34485.3	36569.5	36851.5	34273.4	36635.4	39272.8	39644.3	41863.4	42362.4	36982.2	39866	40915.4	33714	41004.7	35542.3	37472.9	36298	39950.9	34174.2	38345	36539.6	39357.5	39179.3	35252.4	38953.3	39478.9	35964.2	37320.4
8.48_331.2951m/z		331.295	1	8.4818	0.0743	0	0.00867801	0.0141709	1.05591	2000ng/ml TBT	Control	100 - 16	88482.9	2.24	82871	82337.9	83745.3	81343.5	82362.5	85956.4	85468.1	86297.2	82023.3	84781.2	77947.6	87538.6	88103.4	89889.8	86955.9	85767.1	85852.9	87739.2	90991.2	87505.8	83607.3	89053	93462.6	89651.2	89635.1	79867.5	82773.3	83468.1	87974.6	86196.4	82777.4	79922.7	81490.8	84165.6	83404.7
8.48_105.0423m/z		105.042	1	8.47648	0.201333	0	0.34705	0.264419	1.03889	2000ng/ml TBT	200ng/ml TBT	100 - 2.39	52608.9	1.66	53636	52135.2	54474.1	53801	51594	53613	53203.4	42265.5	52515	53963.3	49824.8	49203.9	50923.9	49932.7	49555.6	49196.8	52971.7	53518.3	51861.9	53897.2	51490.8	53069.3	52048.6	52013.3	55124.4	53964.7	52348.4	53082.5	53220.2	53815.5	53058.6	50615.7	53031.3	51124.8	50579.5
8.47_487.8003m/z		487.8	1	8.47117	0.0798333	0	0.725987	0.455864	1.07573	200ng/ml TBT	2000ng/ml TBT	100	9423.9	10.9	8265.82	8633.18	8407.57	7964.91	10016.7	9198.05	12064.5	9438.5	8038.67	10303.7	9062.8	9283.13	8779.69	11283.1	8752.51	9887.62	5881.57	9644.72	10269.8	8701.52	8127.14	8959.7	10412.1	8086.83	10108.7	8856.43	7706.6	9036.06	12526	8099.64	10167.3	8353.04	7975.98	9671.11	6825.97
8.47_528.3298m/z		528.33	1	8.47117	0.0584833	0	0.843936	0.510026	1.04776	200ng/ml TBT	QC Samples	100	12188.4	9.98	9191.29	11493.8	11685.2	13191.1	14955.5	10721.3	12507.8	12570.3	9678.5	14129.5	12882.2	11167.3	12178.3	12116.4	13720.3	11634.3	12005.3	12040.7	12313.8	10250.4	11443.7	10055.9	13552.8	12630.5	9810.11	10845.7	12714.7	12714.9	14470.7	11784	12107.9	10597.5	9721.86	10964.6	14627.7
8.47_487.2987m/z		487.299	1	8.47117	0.0904833	0	0.536093	0.365797	1.04321	2000ng/ml TBT	QC Samples	100	23566.2	4.19	23100.8	22524.9	21754.6	23588.5	23760.4	23353.8	23077.7	25114.6	20690.8	22546.5	22601.6	24596.4	22190.1	24261.2	24538.7	21852.5	22924.8	21833.3	24253.8	22711	22680.7	21790.8	25475.1	26860.5	24321.1	19219.2	22667.3	21517.3	22218.8	24576.7	20559.1	21823.9	19902.6	24949.3	22641.7
8.47_523.6700m/z		523.67	1	8.47117	0.0531833	0	0.955303	0.55962	1.04511	200ng/ml TBT	QC Samples	100	15942.5	8.36	15357.5	15667.2	13520.5	14582.4	17939.7	15568.4	15812.5	16606.8	18010.2	16590.8	10290.2	11515.3	19100.8	16964.6	17707.7	17360	16550.3	15409.5	16639.8	16081.6	16282.2	14900.8	12605.6	16280.9	14239.6	14086	12543.7	16633.5	16133.7	17216.3	14770.4	13255.4	15271.2	15797.2	15812.6
8.47_532.9895m/z		532.99	1	8.47117	0.06375	0	0.525542	0.360301	1.05924	Control	2000ng/ml TBT	100	19615.5	7.26	22575.8	20452.3	17027.2	18827.9	16798.2	19988.3	20154.6	21099.4	19205.1	18091.2	18011.7	15647.6	18875.5	20449	21287.9	20399.6	17500.8	16713.4	18249.1	17232.7	18655.4	19284.4	20326.7	20184.4	20922.3	19512.1	20073.7	17845.1	16679.6	18975.4	15982.5	18798.8	18679.4	16622.7	19597.8
8.47_523.3359m/z		523.336	1	8.47117	0.0637833	0	0.902125	0.536502	1.03501	2000ng/ml TBT	QC Samples	100 - 0.377	37384.8	6.38	37040.8	33204.1	35567.8	35079.8	36763.6	40818.1	38440.3	35271.5	34420.2	42087.5	32116	36648.1	35717.7	37890.5	36403.5	37932	36441.8	31705.2	48945.5	35884.2	34115.9	35102.4	37565.3	39317.8	38218	35863.3	34040.1	30667.8	37959.4	34093.9	36661.9	32766.1	35997.6	33237.5	41096.8
8.47_198.1856m/z		198.186	1	8.47117	0.0319	0	0.0167946	0.0246947	2.27404	2000ng/ml TBT	Control	100 - 10	3243.35	12.05	1204.81	1335.7	1242.45	1120.8	941.307	1573.52	1852.67	2138.78	1924.9	1786.04	2594.77	1710	1471.3	1218.94	1278.3	1251.13	7010.35	1061.65	3085.31	2372.18	1840.43	7701.06	1579.38	1296.48	1903.71	1315.7	1396.32	1571.51	1774.64	1463.33	1494.4	1734.48	1588.89	1660.07	1685.74
8.47_775.9866m/z		775.987	1	8.47117	0.0531833	0	0.302134	0.239404	1.1476	200ng/ml TBT	2000ng/ml TBT	100 - 2.81	17581.8	10.33	20396.6	19544.6	14632.7	13608.8	14546	20672.7	19889.8	15907.7	16608.1	15305.5	17177.7	20887.7	16572.6	19465.6	16560.4	18076.5	14759.6	15783.6	13938.4	14345.6	18768.9	17893.2	14234.4	12839.7	16088	18649.3	15792.9	10485	18974.4	18433.9	14580.3	19185.2	14427.1	14446.8	21124.7
8.47_547.8579m/z		547.858	1	8.47117	0.0585167	0	0.642773	0.419056	1.09189	QC Samples	200ng/ml TBT	100 - 0.323	12329.4	8.21	14143.8	12528.2	12535.3	12254.8	10180	10650.8	12150.8	12428.7	10308.4	10937	12281.2	12825.9	10218.1	11562.6	11480.8	10720.4	9973.28	15605	13360.4	13735.6	11065.7	11038.3	11265.8	8172.86	12152.4	8046.43	14260.7	11545.5	12413.7	10894.6	12903.9	9943.15	13474.6	11819	12290.7
8.47_775.4844m/z		775.484	1	8.47117	0.05315	0	0.699405	0.444333	1.06333	2000ng/ml TBT	200ng/ml TBT	100 - 24.2	28886.3	9.09	25029.4	29406.1	25377.6	27788.7	32089.7	28144	24908.4	26486	26180.6	27653.3	24981.3	23956.2	23690	33010.4	28905.4	28950.3	24377	27944.9	37539.3	24299	25893.8	27361.7	31028.7	32645.7	24749.7	28387.8	31434.1	27555.1	35068.5	24571.2	29715.9	25546.9	29347.5	24773.9	25466.9
8.47_517.8292m/z		517.829	1	8.47117	0.0851	0	0.67565	0.433248	1.04033	2000ng/ml TBT	QC Samples	100 - 0.266	25023	6.83	25761.7	22291.9	25307.7	23943.8	23865.1	24864.7	21995.9	28096.4	26905.2	23903.9	20012.6	22897.3	26033.4	25654.2	27152.2	26868.4	25329.2	23923.8	24790.8	27894.4	23723.7	26343.2	26133	22045.8	24445.8	22585	24016.9	21662.2	24545.7	23627	25025.5	24848.8	24265.1	21485.6	22728.7
8.47_547.3560m/z		547.356	1	8.47117	0.06385	0	0.599927	0.398185	1.04846	2000ng/ml TBT	QC Samples	100 - 9.3	25921.3	5.55	24606.6	24521.9	24883.3	25185.7	27381.3	27924.6	23953.8	25609.4	25929	24961.1	22407.3	26741.5	26673.6	28925.9	25496.6	26055.8	23862.3	28381.7	21958.7	30072.7	21798.2	27896.9	25477.2	27922.4	24706.5	28668.4	25795.9	22848.1	29815.7	23503.8	25235	21001.1	22167.3	21154.7	27174.5
8.47_259.2376m/z		259.238	1	8.47117	0.07445	0	0.0905925	0.0949878	1.58279	2000ng/ml TBT	Control	100 - 9.88 - 31.1 - 3.07	31908.3	5.93	21982	18050	16343.1	16692.6	17816.4	18470.5	20000.4	31921.4	38477.6	24290.2	33219	21012.3	19326.9	16618.4	16418	19664.6	74850	20463.5	17196.6	28702.6	21907.8	49658.9	22689.1	19797.5	21396.7	19085.1	19763.1	20932.7	20920.6	21958.4	21556.5	19995.7	21427.8	21871.1	20673.4
8.47_527.9954m/z		527.995	1	8.47117	0.0637833	0	0.12198	0.119786	1.10355	2000ng/ml TBT	Control	100 - 0.458	27754.2	4.96	24723.8	22852.3	21936.4	25639.3	26205.3	28598.7	25985.8	25257.3	26786	24874.6	26538.9	27592.3	23893.8	27605.4	31144.7	26362.2	25685.2	28875.1	29381.4	28646.4	26008.5	26906.5	28278.7	28251.7	25788.7	24659.8	27493.5	22393.2	25459.5	29933	24916	30144.4	23036.1	22248.9	28327.7
8.47_196.1549m/z		196.155	1	8.47117	0.0584833	0	0.35198	0.267277	1.078	2000ng/ml TBT	Control	100 - 13.2	7384.76	6.5	7275.43	6123.81	7089.76	5998.45	6951.63	6592.5	7416.52	7355.28	7870.35	7271.44	7063.19	6603.65	7199.96	6605.57	7306.37	6535.22	8964.8	7460.85	6869.21	6447.92	8298.44	7131.52	7523.27	6382.06	7219.03	6657.18	6952.32	6593.83	6621.81	7863.95	6767.86	6756.69	6670.2	6447.39	7891.27
8.62_200.6226m/z		200.623	1	8.61838	0.352067	0	0.200355	0.176522	1.07389	2000ng/ml TBT	200ng/ml TBT	100	217315	5.13	211278	205249	211699	199597	227510	197084	196652	222134	199907	196091	178368	217016	227213	210782	187758	201772	215573	219677	208102	219570	216787	205727	211251	241834	222597	201762	225549	225991	194352	178013	212512	228615	212339	208553	189133
8.78_200.6229m/z		200.623	1	8.78425	0.0624833	0	0.379979	0.282938	1.17505	2000ng/ml TBT	QC Samples	100	11792.8	10.51	10582.5	14232.7	13453.8	8843.73	12412.4	3706.4	10590	10260.9	9871.1	10132.2	12056.1	10723.8	13138.1	10977.7	11488.9	9825.56	11508.3	14345	10664.6	10157.9	10980.2	13884.7	13554.6	9247.26	9857.86	10490.9	10419.7	11304.2	8831.95	9169.98	12250	12706.4	12252.8	5934.99	9987.53
8.63_200.1786m/z		200.179	1	8.62873	0.0982833	0	0.0694293	0.0770543	1.23913	2000ng/ml TBT	200ng/ml TBT	100	199274	10.37	195856	135518	166301	162480	188908	221424	138838	202742	171891	149870	191678	120710	182047	191264	116135	162948	172855	217431	224735	198467	189680	210943	211423	168661	161878	183011	193303	183333	150427	128241	130396	160428	146476	197506	178459
9.11_88.1122m/z		88.1122	1	9.11353	0.05765	0	0.0880474	0.0930226	1.48032	2000ng/ml TBT	200ng/ml TBT	100	751.885	23.97	527.868	705.031	594.297	1031.57	688.995	488.508	710.099	585.357	516.318	490.102	380.093	498.912	707.002	342.821	481.207	646.92	765.72	556.445	593.599	1168.64	681.605	712.465	642.094	894.504	890.176	698.348	721.588	873.385	678.904	635.601	490.282	840.261	758.413	861.102	697.478
9.11_391.3415m/z		391.341	1	9.11353	0.0418833	0	0.106331	0.107581	1.19868	QC Samples	2000ng/ml TBT	100 - 12.9	12930.1	10.76	12516.7	9785.86	15474.1	14129.5	9665.85	10491.1	11729.9	19023.2	11423	15432.6	10896.9	11520.7	12106.3	13170.7	11874.9	12905.3	6414.04	10838	6669.68	11389.7	14872.6	13965	12267.5	9878.85	12562	13048.3	12704.7	13076.2	14294.3	11529.1	11315.4	12187.9	13549.2	14467.6	15179.1
9.11_540.4101m/z		540.41	1	9.11353	0.05765	0	0.49354	0.34405	1.1048	Control	QC Samples	100 - 22.9	21376.9	9.63	19295.1	20032	19321	22237.3	22253.8	19729.4	23559.2	24587.5	16612.3	20699.7	18325.6	17828.7	21915.7	18043.7	23116.7	23925.7	24437.4	20299.7	21534	20594.9	17008.3	21657.1	22354.5	11045.8	19509.7	19436.2	21086.2	21649.8	17350.5	17396.5	17567.6	16792.1	21178.3	21911.6	22710.8
9.11_382.3158m/z		382.316	1	9.11353	0.05765	0	0.17152	0.156331	1.09256	200ng/ml TBT	QC Samples	100 - 14.8	21318.6	8.11	21001.6	20249.6	20229	21382.6	18915.6	18823.1	23561	18580.3	19116.9	22705.3	18863.6	21135.1	24536.7	21817	21835.2	20539.2	19553.9	23579.3	18660.8	19794.4	20251.6	17051.3	21614.1	22095.5	19970.5	20561.8	18396.7	19666.8	17715.8	17336.7	18822.5	16670.7	20225.6	19101.1	21655
9.11_336.3104m/z		336.31	1	9.11353	0.0941833	0	0.369653	0.277308	1.05434	2000ng/ml TBT	Control	100 - 10.6	62039	5.88	59691.6	58372.1	55273.1	60966.7	58531.7	52980.5	60895.5	64019.9	56054.8	57018.3	64565.9	62677.1	62213.8	69524.1	64535.9	56506.1	64250.6	53010.1	66724.3	64313.2	62332.9	62136	58908.3	64636.9	52993.5	56768.2	60093.7	57277.1	54949.9	59963.6	57328.9	64285	61730.8	62411.9	59179.9
9.11_258.2789m/z		258.279	1	9.11353	0.0523667	0	0.0292791	0.038808	1.08459	200ng/ml TBT	Control	100 - 12	25684.9	4.59	24342.6	21223.5	23136.9	23472.4	23734.1	23149.9	24798.2	25595.4	25461.5	24695.8	26323.5	25332.3	23905.2	27767.8	26484.5	25508.4	26235.4	24827.4	23310.3	24077.4	27111.1	26209.1	26157.4	22387.1	23905	23646.1	21250.1	23863.4	24323.9	23012.2	20875.5	25975.9	22703.3	23783.5	25914.6
9.11_344.3152m/z		344.315	1	9.1083	0.0157167	0	0.474003	0.333646	1.25232	2000ng/ml TBT	QC Samples	100	4300.54	19.3	3301.15	4350.23	5317.32	3722.09	2907.54	3667.07	3437.9	4049.43	3643.25	4194.76	4104.44	3008.66	3584.08	5141.05	3793.62	5992.54	4976.23	5174.27	4496.05	4580.74	5050.11	4463.16	4710.05	953.692	4903.8	2238.53	4605.25	3457.77	4020.1	4303.96	3264.97	2029.77	3886.84	3788.15	2416.95
9.11_426.3424m/z		426.342	1	9.1083	0.0367	0	0.197989	0.174962	1.11183	2000ng/ml TBT	200ng/ml TBT	100 - 17.9	12341.2	7.09	11110.4	12054.1	12419	13556.5	11193.3	12473.1	11314.8	12708.2	12022.6	11490.5	8918.82	12644.8	10801	11802	11748.5	9371.53	11949.4	12872.4	9985.51	14257.2	14372.8	11698.3	11424.9	12169.2	10592.1	10507.8	13816.1	9348.84	11635.9	10638.4	11813.8	10319.1	12233.4	12581.3	13386.5
9.11_172.2058m/z		172.206	1	9.1083	0.109783	0	5.10817e-06	2.00787e-05	1.06965	2000ng/ml TBT	QC Samples	100 - 9.1	132877	1.67	127329	124027	126232	125236	126951	123256	128656	133016	127341	128813	129082	133764	132887	135443	132659	134459	132735	135539	130869	131462	129194	134098	135094	134022	119313	123173	120616	119507	121822	124683	120800	123145	123387	120883	127511
9.11_214.2525m/z		214.253	1	9.1083	0.114983	0	0.000511374	0.0012446	1.0574	2000ng/ml TBT	QC Samples	100 - 14.2	937665	1.65	920482	888560	908002	890604	914801	926358	925562	900418	885191	912013	899029	924009	932053	953923	953751	935264	959809	904439	926768	940411	945739	924048	954919	945190	855169	863661	869605	879165	876475	859322	838887	869181	892587	883298	924099
9.10_203.2464m/z		203.246	1	9.10305	0.0941833	0	0.0543941	0.0634075	1.13225	200ng/ml TBT	QC Samples	100	7356.39	8.98	5498.47	7741.7	6924.7	8238.81	6518.11	7534.16	7191.02	8165.25	6390.46	7013.81	8773.38	6861.45	7246.51	7240.18	8207.59	7117.75	5597.74	7127.71	6451.7	6312.6	6536.42	5927.99	7282.65	6974.37	5681.7	7232.89	5762.78	5454.38	7062.03	5697.58	6747.31	6873.42	8532.46	7475.84	6821.66
9.10_246.2425m/z		246.242	1	9.10305	0.0209667	0	0.927213	0.547573	1.05127	2000ng/ml TBT	Control	100 - 13.7	4476.47	9.87	3983.48	3802.62	3950.18	4992.2	4103.37	4024.65	4571.32	4637.41	4799.51	4097.37	3626.91	4112.63	4885.15	4201.85	5101.09	4025.73	5085.02	4474.17	3862.39	5152.97	4449.3	3431.83	4112.53	5243.51	4757.69	4657.89	3830.37	4753.59	3938.09	3912.87	2973.22	4461	4836.79	3932.14	4573.95
9.10_440.3581m/z		440.358	1	9.10305	0.0576333	0	0.113206	0.112799	1.12591	Control	QC Samples	100 - 16	20345.2	6.19	19612.7	22794.6	18359.5	22375.4	17759.4	19414.3	20294.4	22151.1	17642.8	18404.7	21049.2	18746.2	22001.5	19912.9	19008.2	16116.7	18956.7	19661.6	16980.6	20861.6	18800	20506.7	18864.6	19201.3	19058.6	14390	14258.8	17138.3	14856.1	15246.8	21007	19288.3	16918.8	18332.1	21022
9.10_424.3267m/z		424.327	1	9.10305	0.0314333	0	0.0605797	0.0690598	1.19906	2000ng/ml TBT	Control	100 - 14.8	12492.4	7.39	9832.01	12257.9	10191.1	7584.71	9626.73	11561.1	10344.4	11950.2	9712.5	9234.42	11769.6	11810.7	12271.1	13155.8	12538.2	10452.1	11992	10943.2	13001.5	11818	13568.3	12242	12734.6	13639.7	9360.05	11241.6	8650.22	6894	9195.77	9438.59	10221.2	11036.8	11635	8750.8	11333
9.10_149.0232m/z		149.023	1	9.10305	0.0366833	0	0.00588642	0.010164	1.09663	200ng/ml TBT	QC Samples	100 - 5.19	8221.66	3.85	7760.87	7744.92	7814.46	7047.15	7454.35	7462.99	8475.44	8622.05	7643.36	8269.17	7913.85	8173.59	7972.61	8230.63	9584.67	7985.42	8132.91	8161.09	7997.86	7931.79	7941.1	8328.25	8284.23	8901.55	7525.44	7164.28	6660.6	7088.8	7066.42	7296.96	7478.14	6864.92	7726.76	7730.13	8285.81
9.11_484.3841m/z		484.384	1	9.11353	0.0157333	0	0.60974	0.403315	1.13385	200ng/ml TBT	Control	100	5438.3	18.8	1669.71	5809.47	2905.85	4116.03	5308.13	5579.9	7206.37	5775.23	5154.77	4265.58	4437.35	4702.5	6226.28	7040.34	4415.3	7264.31	2684.96	6166.73	5240.01	5766.19	5698.95	6471.7	4248.39	4714.95	6152.02	5133.02	5067.65	3836.32	5323.5	5211.71	5890	2953.27	6482.9	4515.87	6205.64
9.12_488.3248m/z		488.325	1	9.11878	0.423333	0	0.0111223	0.0174325	1.03384	QC Samples	2000ng/ml TBT	100 - 21.8 - 0.216	1.50567e+06	1.79	1.47467e+06	1.45036e+06	1.51944e+06	1.50465e+06	1.46219e+06	1.43148e+06	1.46845e+06	1.45921e+06	1.47369e+06	1.50418e+06	1.5012e+06	1.50244e+06	1.52754e+06	1.52584e+06	1.52041e+06	1.4501e+06	1.48076e+06	1.43482e+06	1.45216e+06	1.50781e+06	1.39591e+06	1.4449e+06	1.45495e+06	1.47972e+06	1.56616e+06	1.54929e+06	1.55033e+06	1.52025e+06	1.56175e+06	1.49636e+06	1.4909e+06	1.45762e+06	1.49293e+06	1.46288e+06	1.4956e+06
9.12_396.3318m/z		396.332	1	9.11878	0.0941667	0	0.00995509	0.0158975	1.09852	200ng/ml TBT	QC Samples	100 - 13.4	76761	4.21	70479.9	70077.7	72524.3	77505.5	73601.3	73562.6	76465.9	68784.1	80750.9	80138	75607.5	79900.1	70697.3	82144.4	75492.8	69356.8	77096.8	78860.7	68736	79574	66500.5	75947	74197.8	70318	68679.4	67833.4	67633	70318.3	67090.7	69201.2	67390.8	69550.9	65292.6	64615.7	69130.9
9.12_356.3516m/z		356.352	1	9.11878	0.0993833	0	0.159558	0.14753	1.08498	200ng/ml TBT	2000ng/ml TBT	100 - 13	70602.1	4.91	63208.9	61064.6	65595.4	68286.2	65883.3	63999.9	69385.9	70536.9	68765.3	63141.8	65741.5	72089.4	74092.9	81354	73664.8	65966.8	63866.7	79346.8	67255.7	63775	68202.9	58794.3	54980.8	64357.1	72695.8	65123	58340.6	59954.6	65182.9	66765.7	68748.9	62843.9	67360.7	60067.6	65144.4
9.12_278.8929m/z		278.893	1	9.12403	0.0419333	0	0.249152	0.20848	1.40124	Control	2000ng/ml TBT	100	3621.53	15.75	3361.3	3644.65	3133.02	3790.63	3062.45	3191.24	4747.86	4041.12	3208.64	3634.55	2920.07	2668.75	2489.64	1552.71	1065.06	4927.16	2810.53	1048.79	3576.61	2748.53	2060.03	2188.69	2357.26	3885.74	3841.85	2667.68	1296.04	3006.67	3744.4	4073.78	5352.97	2789.02	2147.83	1856.74	4259.04
9.12_327.2307m/z		327.231	1	9.12403	0.0209667	0	0.151325	0.141168	1.55493	200ng/ml TBT	2000ng/ml TBT	100 - 24.6	3135.43	27.92	4065.67	2308.08	3624.57	3218.29	3537.36	2484.14	2486.11	1645.94	2374.55	4325.58	4248.46	1023.24	2070.29	3154.78	4181.22	3705.29	1696.16	3173.13	1064.18	990.363	1986.05	2263.71	3194.13	1763.85	1478.12	973.593	4013.38	853.599	2062.89	3901.59	2216.43	2464.01	4438.94	3474.67	1672.8
9.12_394.3520m/z		394.352	1	9.12403	0.0262	0	0.0479065	0.0573911	1.33586	QC Samples	2000ng/ml TBT	100 - 21.8	7336.9	13.86	8992.8	5458.7	7552.67	9357.17	7323.25	5758.84	6857.75	6908.65	8065.15	6292.71	8033.11	5772.62	5797.42	7697.76	7670	6817.13	5128.64	5201.16	6290.96	913.433	7836.99	7731.33	3118.87	7716.78	6195.25	9399.73	7842.59	7250.73	6935.15	7599.18	8216.93	6920.05	8161.03	9404.39	6635.87
9.12_709.4872m/z		709.487	1	9.12403	0.0576	0	0.00118671	0.00258692	5.52862	Control	2000ng/ml TBT	100 - 34.3	21171.3	8.35	21098.4	18900.7	21257.1	22961.6	19025.2	20043.2	22493.9	23590.8	16059.8	9365.37	10909.5	6845	3037.75	12758.9	3901.1	3715.49	6638.1	9815.19	0	0	2292.02	5488.86	1820.14	4580.94	19922.4	20681.8	32275.3	28980.5	29058.6	25047.4	18503.2	19973.6	20890.7	23974.7	7778.15
9.12_269.2082m/z		269.208	1	9.12403	0.0209667	0	0.441569	0.316756	1.09131	2000ng/ml TBT	QC Samples	100 - 8.58	8066	11.51	8438.42	8471.37	8734.24	7233.36	9382.61	8547.25	6850.81	5829.74	8333.87	8166.9	6510.66	6461.15	7111.27	8305.72	6784.81	8431.56	9578.28	8045.2	7346.05	8807.73	6697.97	6866.87	9342.26	7843.63	7519.51	8177.12	8571.64	7902.66	6927.08	7812.71	7788.07	7335.24	8024.05	6801.32	6666.13
9.12_292.2841m/z		292.284	1	9.12403	0.0314	0	0.00067646	0.00158613	1.35722	200ng/ml TBT	2000ng/ml TBT	100 - 10.5	10364.7	10.93	8536.63	12883.2	11213.3	9729.74	7782.98	10407	8773.59	9686.13	9867.27	8932.91	9859.15	9240.47	9662.15	11105.2	11620.7	12629.4	7690.39	6720.78	7297.49	4770.75	10131.5	9498.6	7770.41	7213.28	9359.99	10756.3	10013.5	11027.2	10368.5	10467.7	8841.86	11541.2	10404.4	10418.7	8318.86
9.12_681.4562m/z		681.456	1	9.12403	0.06285	0	0.000470734	0.00115588	2.95737	Control	2000ng/ml TBT	100 - 17.8	28547.1	11.39	32748.7	27502.8	26237.4	32510.9	30492.5	23284.8	28698.6	26901.1	27272.6	24547.9	17384.9	12038.7	9742.6	3566.2	11469.7	10836.8	10112.1	8887.72	14645.6	3155.8	7085.19	15374.2	9075.17	8887.16	41111.1	36206.9	30655	31937.3	32406.2	32648.3	34487.4	30508	23252.3	40626	16241
9.10_308.2790m/z		308.279	1	9.10305	0.109783	0	0.000357032	0.000907945	1.08418	2000ng/ml TBT	QC Samples	100 - 13.6	129651	2.43	117364	125074	123570	125638	121050	123702	119729	119617	124501	126137	122529	131481	124315	127757	130287	131394	130299	129926	127747	129679	126427	126697	127353	139082	116559	117083	122332	118056	108481	114695	116738	116437	112441	114221	128774
9.12_284.3309m/z		284.331	1	9.12403	0.0366	0	0.0165467	0.0244093	1.63293	Control	200ng/ml TBT	100 - 11.1	12017.2	22.95	13480.9	10623.1	13081.6	12803	15622.1	13557.8	10363.4	6605.86	10260.1	9652.75	5093.07	7615.01	2729.87	7079.45	5205.56	11238.7	10254.5	7803.36	6632.13	4717.95	2592.86	8826.18	10843.9	8443.09	10121	10662.3	12751.8	12968.8	10472.1	11667.8	11599.9	11280.4	11662.9	13441	8404.91
9.12_350.2896m/z		350.29	1	9.12403	0.0732833	0	2.17459e-06	9.30209e-06	1.61157	Control	200ng/ml TBT	100 - 10.9	33488.6	7.26	31444.7	36621.9	34747.6	32946.5	35002	33335.2	34917.8	28892.8	27004.2	28970	19546.6	17257.2	19406.9	16970.2	14761.8	22323.7	21279.1	21212.9	24683.9	21586.5	20248.4	21384	23828.4	24858.3	30199.2	29577.2	34502.8	31271.6	33796.5	32326	33311.9	31347.2	29716.2	33035.1	24303.7
9.12_240.1952m/z		240.195	1	9.12403	0.03665	0	0.17931	0.161573	1.12795	2000ng/ml TBT	QC Samples	100 - 7.15	11423.7	6.6	11237.1	9538.31	10922.7	10982.2	11142.6	10377.7	12647.4	11395.9	11700.7	10383.2	11336.9	10737.2	11667.1	11216.7	10618.7	9584.01	13429.6	8999.49	10627	10736.7	8600.19	15914.7	11798	11283.7	9984.55	9771.5	10011	10569.4	9383.13	8826.77	11552.8	10645.8	9520.41	10166.4	12307.1
9.12_298.3466m/z		298.347	1	9.12403	0.0993833	0	0.00020172	0.000548467	1.1157	2000ng/ml TBT	QC Samples	100 - 11.9	63902.2	3.66	55512.2	57000	60059	59089.8	58916.5	62604	57368.2	56222.7	60216.3	62221.1	57133.7	56487.9	67228.9	65187	59631.5	57822	67631.5	65944.3	61383	65250.9	60937.6	62741.7	62708.9	64619.8	54175.7	57457.7	55338.2	53042.2	57875.3	53137.3	54556.1	57121.5	59655.5	54893	63294
9.12_500.3791m/z		500.379	1	9.12403	0.068	0	0.690794	0.439964	1.0292	2000ng/ml TBT	QC Samples	100 - 19.4	92203.9	4.99	93867.1	87351	93389.7	85385.2	99387.1	93422.6	95633.8	89175	89643.4	96808.9	91916.9	84143.6	94025	97095.9	87196.4	89690.1	94018.4	98790.8	87793.8	77354.7	101178	93108.1	90754.4	94633	76434.1	89959.1	89220	94510	98540.4	84821.4	84984.3	82435.3	96082.8	84528.2	95159.5
9.12_263.1571m/z		263.157	1	9.12403	0.0889667	0	0.104499	0.106071	1.05205	Control	200ng/ml TBT	100 - 10.9	67727	3.36	67274.1	69696.1	74423.9	64555.9	67471.9	66826.6	67986.9	63580.8	66059.1	66530.5	64242.1	60393.4	62198.1	66018.1	63861.1	65707.2	67848.2	61613.6	65488.6	64705.8	59856	68938.5	72696.9	70326.2	63372.3	64370.8	66352.7	65920	60887.1	64521.3	65118.2	64702.3	63769	65325.4	68740.3
9.12_285.2297m/z		285.23	1	9.11878	0.0157333	0	0.0334453	0.0432423	1.29435	Control	200ng/ml TBT	100	3633.82	14.97	3724.42	3726.08	2557.21	3109.49	3984.8	3929.76	4257.42	3781.39	4596.2	4322.83	2589.64	2281.48	2748.99	1099.68	1781.07	3039.78	2867.01	2071.74	3340.81	3200.87	2963.82	3273.11	3788	3001.89	3468.85	3528.99	4490.6	3885.3	3214.81	3292.76	4362.78	3082.96	3029.56	3823.02	3367.35
9.12_372.3466m/z		372.347	1	9.11878	0.08375	0	0.00312559	0.00595758	1.26331	2000ng/ml TBT	Control	100 - 12.4	42793.5	6.48	30879.1	30361.1	37845.6	36291	31261.2	33928.5	35495.6	34930.1	39322.5	35284.1	38427.4	42954.8	36851.1	40628.8	41892.9	38572.2	42361.4	37302.7	48049	41345.5	40099	43155.4	45823.7	44211.6	28985.3	32016.7	27765.1	28340.7	31699	34124.5	20727.1	38264.9	32698.7	30438.6	39404
9.12_778.5515m/z		778.552	1	9.12403	0.0471333	0	0.0359647	0.0457882	1.23111	Control	200ng/ml TBT	100 - 19.5	32209.7	13.57	25631.1	29908.1	35213.7	30375.8	35597.6	28159.8	34169.4	38621.9	28092.1	26935.5	22843.3	26935.3	18232.6	31117.6	19470.6	35677.5	20485.4	24662.7	25953.9	31783.9	31597.7	23466	33156	22632.3	29043.3	34702.6	36305.1	27310.8	36024.5	31855	30063.8	24899	26316.9	34670.2	24299.9
9.12_327.2497m/z		327.25	1	9.12403	0.0262	0	0.856113	0.515463	1.0613	200ng/ml TBT	QC Samples	100	11142.1	9.29	10588.5	10903.4	11161.4	9998.91	12428.5	9260.53	11226.7	9807.51	11786.8	11242.8	8447.82	11449.2	9887.21	12159.6	11262.1	12901.6	6969.02	13377.2	8306.72	12787.9	10004.9	10694.4	14245	11540.3	9145.68	9898.43	9866.92	11807.7	9781.8	10618.5	10685.5	9800.31	10214.4	12236.3	12036.5
9.10_392.3733m/z		392.373	1	9.09782	0.0314333	0	0.1347	0.129561	2.45891	2000ng/ml TBT	Control	100	7776.89	21.99	3701.99	2987.59	2363.19	2716.4	2576.45	2422.65	3117.3	5416.32	4902.02	4049.08	7082.99	6952.63	6863.84	9006.04	8528.67	8459.53	6443.84	8162.1	10663.9	6588.54	5858.47	9320.06	6432.9	8745.29	1470.73	3202.79	2207.68	1470.26	0	5381.2	2090.32	2045.1	4161.44	2231.86	4836.77
9.10_376.2476m/z		376.248	1	9.09782	0.0524167	0	0.206608	0.180849	1.10175	200ng/ml TBT	QC Samples	100 - 14.1	14609.4	10.29	13652.9	11593.6	11985.8	14293.9	13819.2	11318.7	16326.9	14655.8	11913.4	14176.1	15071.8	11908.7	17162.8	15033.4	14339.8	17269.6	15382	11256.3	13936.7	16286.6	17616.2	13874.8	14555.3	13705	13766.2	12785.5	15064.4	13949.8	13589.1	12407.5	12281.1	12337	12600.4	11281.2	12029.9
9.08_425.2142m/z		425.214	1	9.0821	0.0733167	0	3.87839e-06	1.57023e-05	2.37294	200ng/ml TBT	Control	100 - 14	36186.9	19.91	12136.2	17216.8	12978.1	11601.5	10158.4	15783	15546.6	26578	31343.6	25000.6	28385	41750.5	40521.2	48226.4	42125.9	32141.8	24636.4	40078.4	35611.4	39743.3	40508.9	29064.7	25028	31927.1	16770	11198.4	14893.9	14009.9	14137.6	14797.1	12597.2	13534.8	16192	15608.4	17123.7
9.08_338.2322m/z		338.232	1	9.0821	0.0366667	0	0.519926	0.358044	1.07048	200ng/ml TBT	QC Samples	100 - 12.6	14675.7	7.15	13489.1	14028.3	13293.1	13916.3	14580.8	15191.9	11641.9	14716.4	12901.1	13662.3	14166.2	14570.1	15954.9	15415.8	15608	15127.1	14529.3	14366.7	14598.3	14832.9	14261.6	10345.7	12562.4	16762.6	14272.8	11790.9	10998	11272.8	12627.4	15104.9	13428.4	14294.1	13797.7	14158.9	15952.4
9.08_394.3157m/z		394.316	1	9.0821	0.0837667	0	1.0922e-05	3.96815e-05	1.3592	200ng/ml TBT	Control	100 - 11.6	41470.9	10.19	33491.2	28728.2	30575.5	32649.3	27300.6	24769.5	32679	33897.6	35533	42353.8	39509.9	42836.2	41390.3	38052.7	53797.8	38293.8	34414.1	37142.7	38872.7	42190.8	47418.5	43314.3	38030.1	42326.1	29396	28220	28405.3	25092.9	27004.8	27195.1	27574.7	27421.1	29688.6	25779.3	38902.2
9.08_364.3417m/z		364.342	1	9.0821	0.0993833	0	2.89532e-07	1.47937e-06	1.87665	2000ng/ml TBT	Control	100 - 14	111360	3.38	48761.1	55088.6	62239.8	58493.4	61338	54224.2	61596.8	72976.9	67737.2	69611.1	89480.4	101004	103908	112216	114563	120036	105731	108222	113928	113663	108816	113053	110190	117280	45972.8	52103.8	47374.7	50417.3	57045.1	52025.2	50847.2	57755.2	53026.6	52814.4	81360.8
9.08_368.9851m/z		368.985	1	9.0821	0.0523667	0	0.882425	0.527488	1.01742	200ng/ml TBT	QC Samples	100 - 8.48 - 7.56	51455.2	2.84	53204.9	50820.3	50449.2	49200.9	52520.8	49419.6	50994.5	49688.6	50282.6	49989.9	55060.3	50112.1	49487.8	50885.2	52564.8	53258.9	54298.1	49521.4	51342.9	54378.3	42327.6	46357.1	50917.7	55772.4	46918.8	51688.3	53229.8	51312.1	47647.8	49399.5	48683.5	52085.8	49453.7	50034.1	53104.8
9.08_410.3473m/z		410.347	1	9.0821	0.104583	0	0.00292647	0.00563832	1.10024	200ng/ml TBT	Control	100 - 18	182402	3.84	166132	155532	164405	167235	160848	170107	162843	179171	174649	171194	183861	191242	184786	186773	188387	178324	176367	185202	180850	183725	189283	164608	175514	183900	165633	157375	152816	153632	163725	161260	156851	163807	157801	159257	170120
9.08_302.3049m/z		302.305	1	9.0821	0.0941667	0	0.00683954	0.011527	1.08535	2000ng/ml TBT	QC Samples	100 - 12.8	69357.5	2.49	62099.2	64427.2	66613	63967.4	68414.1	64464.9	60492.5	66466.3	63577.9	64682.7	67374	63038.7	63771.1	67114.5	65215.1	64123.8	75719.7	67529	68966.5	74463.7	62578.3	64723.9	69267.5	71611.3	65011	62125.9	58621.8	61219.9	59741.5	62792.8	66132.8	62686.8	66097.8	60633.3	64526.2
9.08_200.2940m/z		200.294	1	9.07685	0.0261833	0	0.0589897	0.0677423	1.59611	2000ng/ml TBT	200ng/ml TBT	100	2859.26	24.11	1272.32	2918.72	1091.33	2855.8	3544.3	1708.96	3805.11	3409.98	2319.29	1452.52	1185.35	3173.42	1491.37	1850.47	1613.35	1245.37	2445.13	2283.98	3217.28	3154.05	2849.08	3846.1	1693.33	3385.16	2819.14	2494.49	3418.95	1867.25	1259.28	1981.95	2473.27	1803.77	3333.41	2076.97	3830.09
9.08_280.2745m/z		280.275	1	9.07685	0.0576333	0	0.0200242	0.0284377	1.39297	Control	200ng/ml TBT	100	13476.5	13.1	15807.9	14921.4	14107.5	14674.7	15122.1	14761.7	11232.4	7184.14	10658.2	11771.7	9096.79	7688.84	8928.26	6552.12	10208.3	12492.7	13993.5	8377.38	10714.8	10490.3	8614.09	9937.54	14598.2	8984.36	11540.9	10337.8	13160.1	13083.6	10305.1	10588	13551	12822.7	10262.6	12451.3	10103.8
9.08_468.3890m/z		468.389	1	9.07685	0.0261833	0	0.00776563	0.0128437	1.42764	2000ng/ml TBT	Control	100 - 16.1	16663.5	17.01	7283.73	11573.6	11401.3	11556.7	11984.7	11164.6	12296.7	16115.3	11934.4	10281.3	18513.1	15138.4	18979.2	19511.9	18144.5	13722.4	15950	18801.9	14332.7	17584.4	17083	14761.6	12924.6	21870	8652.91	10953.1	10944.1	7297.46	7583.28	9735.82	10489.7	10362.5	9009.08	14460.6	15715.3
9.08_353.1447m/z		353.145	1	9.07685	0.0419	0	0.151322	0.141168	1.14667	2000ng/ml TBT	Control	100 - 14.9	12827.2	8.68	12166.7	13229.9	10140.9	8532.88	10908.2	10929.9	9977.12	13606.3	13265.8	9357.15	12661.5	11161.1	10556.2	11839.3	9447.79	11978.1	12602.7	11426.9	13442.9	14787.2	13458.3	12750.6	12749.4	11399.5	10907.7	10655.8	8111.89	9873.95	10605.5	9439.71	10649.4	13030.9	11848.2	12609.4	9995.37
9.08_240.2321m/z		240.232	1	9.07685	0.0366667	0	0.0462516	0.0558373	1.10767	Control	200ng/ml TBT	100 - 7.35	11208.9	5.88	11557	10829.7	11969.1	11015.9	11655	11713.4	11031.5	9899.55	10378.1	10506.1	10556.3	8731.32	10258.9	10185.5	10412.4	9925.88	11437.3	10510.4	10916	10086.5	8801.32	10013.8	9989.74	11864.7	10459.4	9945.91	9218	9620.98	10293.5	9580.76	11795.7	11703	8995.31	11183.5	10431.9
9.08_385.3227m/z		385.323	1	9.07685	0.0261833	0	0.169241	0.154705	1.27692	200ng/ml TBT	2000ng/ml TBT	100 - 18.9	7690.42	12.25	7626.37	5859.72	7785.36	8625.65	7278.58	7736.3	7043.95	6235.68	5590.68	7017.89	8924.9	6757.65	6664.63	9750.64	10379.2	6437.82	4247.87	5446.87	4779.03	5519.61	6946.76	5184.28	6495.72	9560.78	7067.8	2273.51	3605.04	4390.93	6709.79	7000.8	6577.44	7646.11	3974.82	7897.75	9743.32
9.08_390.9671m/z		390.967	1	9.07685	0.0419	0	0.284699	0.230717	1.05951	2000ng/ml TBT	QC Samples	100 - 8.54 - 2.57	23858.8	6.45	23474.8	23815.2	23004.4	25120.5	25551.5	21744.1	22096.2	21437.2	22184.3	20752.6	23290.5	25465.2	22583.4	24432.8	24631.5	24107.5	25032.4	22138.8	25080.8	24109.8	21307.3	23145.2	24339.7	25716.7	20470.5	23586.6	22306.4	20306.6	21047.2	22830.7	19978.3	25901.9	24388.7	22991.4	23333.8
9.08_414.0428m/z		414.043	1	9.07685	0.0523667	0	0.218966	0.188927	1.09824	Control	2000ng/ml TBT	100 - 9.38 - 3.54	41455.7	7.34	45264.4	46137.4	40993.1	38842	39111.7	38043.1	47070.4	36183.6	37867.3	38784.3	46320.1	36289.8	46612.8	39376.5	47348.8	34526.8	36582	43296.5	38729.3	34519.5	36165.6	33190.2	36084.6	43412.8	39371.8	40745.2	39455.5	37028.8	43199.2	36681.2	43129	45450.3	37399.3	36850.2	44351.7
9.08_479.3264m/z		479.326	1	9.0821	0.0941833	0	0.987088	0.564896	1.04619	QC Samples	Control	100	17304.3	20.16	20926	17320.3	17164	15320.8	11395	11454.2	20297.1	18445.4	8653.76	16345.1	17451.9	18830.1	19839.5	18308.1	19143.4	17327.2	14467.8	15440.5	11260.3	22776.5	17552.5	16227.9	17560.4	19040.8	12141.3	14513.6	12556	17333.4	17347.2	18756.3	14280.8	10710.9	19788.5	15850.9	23922.2
9.08_272.2940m/z		272.294	1	9.0821	0.0157167	0	0.266167	0.218788	1.15146	2000ng/ml TBT	QC Samples	100	3256.07	9.95	1907.35	3056.56	3478.58	2396.95	3613.27	2923.69	3266.96	4044.45	2979.75	2638.85	2997.6	3422.17	3741.12	2697.68	2861.07	2880.65	3856.62	3096.67	3265.55	3208.47	3246.89	2707.49	3461.36	3205.55	3552.19	2835.7	3060.97	2323.96	3068.13	2972.21	2659.12	2505.99	2587.86	2347.85	1921.44
9.09_561.4143m/z		561.414	1	9.08733	0.109783	0	0.000155099	0.000433754	1.40874	Control	2000ng/ml TBT	100 - 25.2	343855	9.3	356095	357384	329119	461751	319181	268718	307126	351467	298827	318413	370469	307172	322655	349654	362030	256841	269438	262530	239990	216957	258002	207554	237001	261220	308354	275527	300359	277848	325935	344628	376931	419030	412702	373086	361193
9.09_81.0449m/z		81.0449	1	9.08733	0.0419	0	0.0573331	0.0662667	1.05305	2000ng/ml TBT	QC Samples	100 - 3.14 - 0.649	7818.51	2.27	8209.16	7226.8	8240.48	7515.8	7967.41	8014.54	7308.52	7029.13	7525.31	8073.59	7151.67	7593.9	7267.27	7738.03	7794.37	8474.53	8339.43	7468.27	7791.54	8088.26	7718.92	7740.27	7923.3	7478.07	7488.8	7637.11	7338.65	7529.55	7468.07	7359.3	7592.21	7433.88	7230.23	7047.18	7216.45
9.10_734.5255m/z		734.526	1	9.09782	0.0733167	0	0.154879	0.144057	1.06171	QC Samples	2000ng/ml TBT	100 - 24.4	80583.5	4.74	77016.7	78908.2	76767.7	77422	79778.1	83318.2	76492.1	87100.3	70804.3	83150.1	85634.6	73915.2	88453.4	81564.3	80070.6	79445.7	82773.9	78369.9	74293.1	70834.3	76368.5	65415.1	84360.8	74781.5	78589.6	77345	78434.8	78924	85563.5	79337.8	80235.2	80414	75390.9	84599.6	79505.8
9.10_291.2524m/z		291.252	1	9.09782	0.0889667	0	0.0111796	0.0175003	1.06837	2000ng/ml TBT	QC Samples	100 - 7.86	42873.4	3.33	38681.7	41546.7	42253.4	42303.6	43253.9	41771.5	42900.4	41984.5	40950.9	43683.4	42523.9	46313.6	42235.3	38921.6	43439.6	44847.8	45150.6	42017.8	43218.9	39384.3	42246.3	45052.2	44053.4	41863.9	41749.4	38222.1	38694.1	37746.3	39841.7	38873.3	36311.8	44330.4	40943.4	37627.8	42441.1
9.10_386.2531m/z		386.253	1	9.09782	0.0471833	0	0.270716	0.221797	1.07783	200ng/ml TBT	QC Samples	100 - 11.7	26266.3	6.65	27051.7	24574.7	24581.4	25687.5	24629.1	30208.9	24655.4	22403.7	24888.9	26245.9	25249.4	24055.1	28050.8	25001.1	27934.6	28704.8	27726.6	21545.1	28702.4	24367.8	24110.7	23170.1	26065.3	25757.8	24297.4	22821.8	20525.6	21264.3	24418.5	24666.5	22319.1	25934.3	25617.2	24048.2	27300.8
9.10_284.2944m/z		284.294	1	9.09782	0.0785167	0	0.00485101	0.0086363	1.06212	2000ng/ml TBT	QC Samples	100 - 17.9	225383	3.1	226063	224657	221484	219640	204600	217283	219239	226246	206994	220830	219272	228118	233652	224275	231041	225287	228715	221545	216937	216819	227506	231403	223457	236686	198400	211459	194354	210598	205001	211556	205549	208339	224836	207414	217641
9.09_438.3785m/z		438.378	1	9.09257	0.0262	0	0.296207	0.236647	1.29302	200ng/ml TBT	QC Samples	100 - 22.7	8737.41	14.54	8029.11	6815.69	8795.22	5768.83	2658.15	6386.19	7541.33	10218	8242.26	9775.42	9762.27	10823.8	7954.84	7977.04	8438.45	6925.19	6312.17	8224.77	5641.56	4980.96	10629.6	9677.61	8530.66	9892.17	8193.16	6860.04	4243.37	5284.89	7141.03	7219.63	7849.79	6845.01	7889.83	870.026	7743.66
9.09_493.2805m/z		493.28	1	9.09257	0.0366833	0	0.06375	0.0720161	1.1899	QC Samples	2000ng/ml TBT	100 - 16.3	14492.8	10.69	15140	13265.4	11653.3	16921.7	13812.6	14924.9	15363	14705.3	10198.5	14558.2	11497.1	12595.9	13021.9	12107.1	11566.8	13233.3	18447.5	13934.2	12140.8	8895.52	5414.44	12149.7	13882.1	12574.4	18585.2	14752.6	13077.4	14049.1	12873.5	15566.2	18405.5	16107.9	14358.7	15211.5	15129.9
9.09_414.2847m/z		414.285	1	9.09257	0.0314333	0	0.352869	0.267667	1.10982	200ng/ml TBT	QC Samples	100 - 15.2	9168.3	10.82	9988.62	10780.2	8079.14	9071.62	9039.83	8344.24	8480.52	8048.46	10113.5	8653.19	11100.7	6452.92	10530.2	9580.13	8293.9	8621.92	9160.06	6890.69	7866.04	9518.98	10003.5	8719.98	6734.44	7805.24	9833.31	6880.63	5772.29	7074.4	7365.79	6793.91	7935.38	10283.5	10195.7	9293.17	8646.76
9.10_263.2485m/z		263.249	1	9.09782	0.0524167	0	0.138674	0.132414	1.24306	Control	200ng/ml TBT	100	12590.3	15.15	14051.4	14070.5	14147.3	11833.1	14741.9	13585.8	10297.3	7995.34	10536	12331.8	9997.96	9790.34	8080.38	7710.18	10851.2	11730.1	13894.8	10853.9	12361.7	11406.6	6947.62	9283.09	14259.5	10001.5	14039.9	11852.1	13405.8	12045.7	12307.4	11698.8	14598.3	10954.3	12810	13000	12076.4
9.09_331.2476m/z		331.248	1	9.09257	0.03145	0	0.61848	0.407476	1.09013	200ng/ml TBT	2000ng/ml TBT	100 - 11.8	10247.2	10.12	7637.41	9044.64	11136.6	8807.06	9269.13	10474.4	10738.9	9494.01	7706.63	8371.53	10343.1	11855.8	12489.7	10090.3	10634.5	10485.9	6599.15	11658.7	9044.15	9531.17	11944.6	9073.81	7461.77	9886.25	8802.48	9265.38	9949.06	9304.19	9593.02	9467.87	9377.35	12812	8832.1	9595.48	9410.73
9.09_516.3563m/z		516.356	1	9.09257	0.0941833	0	6.11905e-05	0.00018717	1.3968	Control	2000ng/ml TBT	100 - 12.4	106283	10.95	101502	103981	114045	137689	96549.6	81994.2	97790.6	116715	92878.8	103669	113845	97123.3	94128	105609	107875	79054.6	87522.8	90871.7	75399.6	65899.3	77580.7	66858.5	75731.3	68860.9	90790.2	96243.9	92506.5	89968.7	101952	106621	101083	125323	112313	101984	111777
9.09_105.0423m/z		105.042	1	9.09257	0.0941833	0	0.365115	0.274661	1.04041	2000ng/ml TBT	Control	100 - 1.64	34987.9	3.34	34027.9	33970	35835.5	33554.1	32589	34644.6	35291.9	29119.3	34041.7	34684.6	31885.4	34339.3	34082.7	35452.3	33698.8	36496.6	35832.2	35551.1	32903.3	35763	33761.1	36264	35381.7	34446.8	35648.3	36240.8	35460.5	36435.4	35235.1	33335.2	33950	31401.3	33719.1	33271.8	33676.5
9.09_336.2739m/z		336.274	1	9.08733	0.0157167	0	0.129656	0.125678	1.15268	2000ng/ml TBT	Control	100	5235.49	8.57	4860.08	4792.62	4920.43	3450.59	4489.02	5090.94	4322.1	4410.35	5436.04	4130.94	5223.19	3626.19	5855.82	5628.93	5293.08	5411.26	5018.78	4933.04	6428.45	5846.98	4481.46	4721.42	4880.92	5572.86	5081.5	5023.61	4778.11	4647.76	4439.12	4734.22	5039.13	4468.85	4797.22	4374.81	4408.57
9.09_294.2636m/z		294.264	1	9.08733	0.0366833	0	0.00650969	0.0110306	1.19769	200ng/ml TBT	QC Samples	100 - 13.1	11511.6	8.34	10815.6	8420.84	10111.1	10351.6	8443.77	10619.1	9512.06	12803.6	10862.3	12235.1	11665.6	12637.3	13178.8	10093.5	12319.7	9100.2	9605.5	10358.2	9962.28	10561.9	10691.8	12377.4	10379.3	11576.6	9845.14	9854	9073.37	9901.37	8817.99	8372.55	8558.96	9036.47	8947.8	9479.63	9546.59
9.09_538.3384m/z		538.338	1	9.08733	0.0262	0	0.0868074	0.0919135	1.40607	Control	2000ng/ml TBT	100 - 21.8	12811.8	20.48	13128.2	10322.8	11484.6	19418.1	11672.2	8018.35	15233.2	13216.7	10057.3	11891	15521.5	12698.4	12933.4	13354.4	15030.2	7185.95	10243	8817.95	9824.16	5266.09	9436.18	8240.11	9347.32	11719.1	6845.24	14654.7	9881.55	11573.6	11528.3	8496.52	19143.9	15801.8	17293.5	9249.25	10164.1
9.20_242.1820m/z		242.182	1	9.20225	0.0679167	0	0.0344866	0.0443018	1.05677	200ng/ml TBT	Control	100 - 13.9	158892	2.41	142069	132638	149495	155905	152842	158988	155449	155469	153172	162120	160368	155379	161899	160142	154875	163182	166302	154160	142424	152991	169505	162841	155086	159374	138727	145277	157600	146702	164528	154800	149405	138662	150622	150271	149911
9.09_445.4723m/z		445.472	1	9.08733	0.0733167	0	0.0966016	0.0998866	1.16082	200ng/ml TBT	2000ng/ml TBT	100 - 17.2	26581.7	9.82	26613.5	24444.2	29526.5	27061.9	29352	15762.4	29717.2	23849.9	23091.6	26106	27110.3	23064.5	30956.6	26654	28262.9	27407.7	21953.9	23942.6	19282.6	20921.8	27901.5	25401.1	23922.8	19865.8	22239.3	27869.2	21042.8	26556.6	29359.1	25452.5	23475.7	27622.3	28120.4	29543.3	28461.9
9.09_436.3991m/z		436.399	1	9.09257	0.0889667	0	0.000287923	0.000753306	1.51772	Control	2000ng/ml TBT	100 - 14.2	48040.4	11.54	48370	46793.5	45272.1	59478.8	45458.8	39610.3	43852.6	55487	40416.1	44439.9	56871.9	41429.2	39354	50160.6	39822	24737.5	34206.3	36844.1	28294.3	26828.8	34903.3	28546.2	30200.6	33400.3	41268.5	51628	43919.8	38007.4	44393.1	41818.3	40104.3	55415	59164.8	49286.2	46173.1
9.08_359.3262m/z		359.326	1	9.07685	0.0889833	0	0.0115507	0.0179393	1.05672	200ng/ml TBT	QC Samples	100 - 20.3	1.05809e+06	2.2	1.02026e+06	1.02028e+06	1.01187e+06	1.07723e+06	1.04456e+06	1.06367e+06	1.02776e+06	1.03749e+06	1.01255e+06	1.03837e+06	1.07741e+06	1.07926e+06	1.07706e+06	1.06662e+06	1.13223e+06	981247	1.05552e+06	1.03957e+06	1.05489e+06	1.06815e+06	970917	1.02969e+06	1.03023e+06	1.128e+06	1.02629e+06	967048	940663	927175	996668	1.00596e+06	966398	1.02822e+06	979268	1.00303e+06	1.07812e+06
9.12_328.2116m/z		328.212	1	9.12403	0.0157333	0	0.062583	0.0708582	1.20716	200ng/ml TBT	2000ng/ml TBT	100	5609.13	13.08	4636.55	5606.95	6020.53	3811.97	5612.13	3677.83	4398.45	4670.11	5653.42	6266.63	6757.84	4436.22	5687.14	6313.57	4256.41	5501.77	3851.51	5087.6	4660.79	3724.63	4103.92	5255.44	5391.2	5097.27	4613.25	4115.13	4820.85	5953.52	4019.68	5127.58	5225.8	3999.25	4131.86	4403.79	5188.01
9.13_299.1978m/z		299.198	1	9.12927	0.167133	0	4.34034e-06	1.73613e-05	1.13254	2000ng/ml TBT	QC Samples	100 - 22.2 - 0.617	173018	4.14	159820	156855	163657	147429	163053	162534	164214	148967	157374	169659	157854	164639	169365	170005	158313	176571	176238	169978	176214	161964	167326	171157	185877	175393	145743	146778	147578	149211	149618	149799	154478	147258	142741	150710	160614
9.19_665.4614m/z		665.461	1	9.18658	0.0626	0	3.20273e-06	1.32456e-05	2.53332	Control	2000ng/ml TBT	100 - 18.1	50181.7	24.4	48009.7	55316.4	61848.9	66197.2	38017.9	59520.5	37607.2	34935.6	21685.6	58873.4	31798	40465.3	34310.3	27565.9	39292.8	18128.6	19696.3	21044	23148.2	13563.3	28603.9	12573.3	19329.6	20510.8	53125.8	32683.1	56419.8	43739.8	53150.3	53761.4	55601	60927.8	60859.7	38399.2	36246
9.19_637.4300m/z		637.43	1	9.18658	0.08875	0	0.00889309	0.0144701	1.11029	Control	2000ng/ml TBT	100 - 20.1	152481	5.29	142214	145822	159136	161295	148788	159240	143825	159531	140484	145642	138267	135030	162802	154255	132359	139001	131555	141260	151089	139906	124518	135446	139655	135255	162718	142321	150440	151170	153302	151915	158027	145901	149846	137207	155770
9.19_620.4036m/z		620.404	1	9.18658	0.17765	0	0.0185609	0.0267684	1.0893	QC Samples	2000ng/ml TBT	100 - 24.5 - 0.333	392355	4.01	392667	361761	383747	393447	387118	396218	360882	401929	355323	414256	370307	404210	384660	379611	387543	364994	352237	341612	358811	398106	353283	369277	344607	363602	403189	378472	403302	385921	381466	416986	420617	388928	407347	377425	405273
9.19_664.4299m/z		664.43	1	9.18658	0.4441	0	0.00235907	0.00468807	1.04112	200ng/ml TBT	2000ng/ml TBT	100 - 34.1 - 6.47 - 0.0192	4.21703e+06	1.55	4.10368e+06	4.09701e+06	4.21211e+06	4.14135e+06	4.11971e+06	4.21806e+06	4.24897e+06	4.24843e+06	4.186e+06	4.22441e+06	4.19183e+06	4.17165e+06	4.36806e+06	4.15093e+06	4.17921e+06	4.26417e+06	4.10562e+06	3.99149e+06	4.15017e+06	4.05474e+06	3.96704e+06	4.00481e+06	4.0975e+06	4.03232e+06	4.22485e+06	4.19893e+06	4.22394e+06	4.21576e+06	4.26671e+06	4.12618e+06	4.1951e+06	4.12334e+06	4.04659e+06	4.11266e+06	4.26928e+06
9.19_512.4157m/z		512.416	1	9.18658	0.21945	0	0.00177548	0.00366398	1.04345	200ng/ml TBT	QC Samples	100 - 27.4 - 3.12	2.041e+06	2.17	1.88223e+06	1.90356e+06	1.93692e+06	1.94004e+06	1.92363e+06	2.0539e+06	2.01469e+06	2.09813e+06	2.02363e+06	1.99326e+06	2.00185e+06	2.03395e+06	2.11688e+06	2.0876e+06	2.00681e+06	2.06399e+06	2.03896e+06	1.96386e+06	2.11245e+06	2.08284e+06	1.96349e+06	2.00365e+06	2.08582e+06	2.04407e+06	1.96867e+06	1.89982e+06	1.95273e+06	1.94803e+06	1.96165e+06	1.95788e+06	1.95955e+06	1.89461e+06	1.87301e+06	1.93359e+06	2.01074e+06
9.19_592.3723m/z		592.372	1	9.18658	0.245517	0	0.0438214	0.053894	1.0264	200ng/ml TBT	QC Samples	100 - 28.9 - 6.51 - 0.947	8.23958e+06	2.19	7.80532e+06	7.7963e+06	8.01144e+06	7.96909e+06	7.92953e+06	8.39456e+06	8.19611e+06	8.28948e+06	8.08364e+06	8.13641e+06	8.06684e+06	8.12295e+06	8.60047e+06	8.38101e+06	8.09535e+06	8.42997e+06	8.27626e+06	8.01504e+06	8.41787e+06	8.2847e+06	7.88242e+06	8.13778e+06	8.31966e+06	8.33371e+06	8.31321e+06	8.1187e+06	8.11109e+06	8.09809e+06	8.07767e+06	8.00515e+06	7.95694e+06	7.80511e+06	7.71882e+06	7.80467e+06	8.0556e+06
9.18_284.2945m/z		284.295	1	9.18137	0.0313333	0	0.00351263	0.00659707	1.12452	2000ng/ml TBT	QC Samples	100	33717.8	4.93	31782.9	30228.4	32972.8	30244.7	32982.5	33755.5	29876.5	30266.1	32690.3	34552.1	28668.8	34900.3	34374.9	34997.5	30549.5	36545.2	37526.1	34071	34554.6	33738.6	29531.6	30749.2	33701	35870.1	34662.8	28639.7	31573.6	29439	27142.7	27580.5	28175	29844	28738.2	26338.8	34270.3
9.18_294.2267m/z		294.227	1	9.18137	0.0261167	0	0.921781	0.545204	1.08211	2000ng/ml TBT	200ng/ml TBT	100 - 50.8	9250.94	25.42	8448	7828.49	5330.56	8682.89	6981.5	9451.01	12341.7	11301.3	8600.27	8765.91	3825.48	8520.81	8642.1	8428.41	11791.2	9817.37	6953.89	8792.83	5567.9	11422	10973.3	11021	7348.36	11928.3	11907.2	6575.78	7080.41	8171.52	12364.2	10414.7	6156.9	7076.73	8764.01	11649.1	7097.68
9.18_299.3049m/z		299.305	1	9.18137	0.0261167	0	0.35029	0.266115	1.07303	200ng/ml TBT	2000ng/ml TBT	100 - 10	9008.22	7.68	9007.42	7247.44	9531.53	8015.9	7519.15	7413.48	9369.89	9062.73	9035.93	8700.37	8894.97	7928.09	9587.88	8569.74	10398.9	8949.89	8290.5	8428.83	7908.95	8607.99	9594.41	8314.21	6519.13	9497.18	9044.3	9965.95	9292.39	8584.1	8436.18	8438.67	8389.63	9163.96	8839.39	7438.66	9197.79
9.20_316.3204m/z		316.32	1	9.19703	0.0260833	0	0.818232	0.498122	1.07284	2000ng/ml TBT	Control	100 - 12.5	11039.1	8.14	9692.55	10048	9013.28	11773	10084.7	10906.8	10729.2	10068.7	10473.4	12052.2	9172.31	11056	11212.6	9442.57	11191.8	10131.5	11831.1	13516.8	9080.82	15330.6	9142.96	10798.4	7925.11	10686.7	9954.68	8634.92	10456.9	11834.3	11429.2	10271.1	8450.78	10595.7	10768.6	10642.5	9935.79
9.18_364.3416m/z		364.342	1	9.18137	0.04695	0	2.07459e-07	1.08785e-06	2.11544	2000ng/ml TBT	Control	100 - 9.72	39878.3	7.44	17398.6	19930.5	20088.8	17733.7	16914.1	17917.7	18184.5	22640.6	21590.3	24193.8	35760.7	38746.7	40329.4	40721.6	35545.4	41258.8	38404.2	37574.3	42640.8	43962.1	41279.8	39472.6	40968.8	34723.7	13818.4	12929.8	10511.2	14424	13854.8	11349.6	12639.2	16354.1	13269.1	16197	23342.3
9.18_436.3992m/z		436.399	1	9.18137	0.04695	0	0.0261127	0.0353691	1.18855	200ng/ml TBT	2000ng/ml TBT	100 - 13.5	34144.6	10.72	35344.9	35660.9	30443.3	40914.2	35452.5	33402.1	27757.4	29419.7	26314.6	37963.7	37877.7	32930.3	41203.9	31922.6	34290.4	30653.7	27882.6	24096.2	25145.3	35950.8	34414.6	27013.9	27827.5	27492.1	30939.5	43259.4	33562.1	33544.3	34845.2	28988.5	33827.4	31700.7	36690.2	29096.5	33752.6
9.18_478.3230m/z		478.323	1	9.18137	0.04175	0	0.311759	0.244932	1.17351	200ng/ml TBT	2000ng/ml TBT	100 - 19.6	21278	14.41	14577.8	20167.1	18907.5	19392.5	21692.3	19454.4	19065.6	14161.2	15882.3	29024.3	22639.1	22063.9	19073.6	23955.5	17384	20200.9	15186.7	15013.7	15068.9	19543.9	28575.4	13805	18301.7	19559.7	19140.8	15347.4	23132.8	17509	20371.5	17411.3	26194	21501.8	20012.6	14072.5	17456.7
9.18_284.3310m/z		284.331	1	9.18137	0.05215	0	0.0012193	0.00265102	1.15943	2000ng/ml TBT	Control	100 - 9.5	40687.3	4.84	32661.6	34133.2	35521.6	35296.5	36235.5	34112.3	38623.4	34155	37243.7	37512.1	38704.6	39086.6	41253.4	41128.9	42684.4	40265.7	44132.5	38306.7	38216.2	44736.1	36309.3	39449.7	42744.7	41603.2	36236.1	39146.4	33304.4	28084.9	34226.2	33737.8	36268.1	30861	32198.1	31539.9	40550.1
9.18_619.3098m/z		619.31	1	9.18137	0.09395	0	0.25686	0.213084	1.06818	200ng/ml TBT	QC Samples	100 - 18.9	164380	7.72	145728	142073	173053	155382	150001	144448	154106	174306	147180	148301	176706	159440	158317	175558	194548	154994	168875	155326	151698	179478	179657	150813	162713	149458	152865	144019	156168	142662	151504	144087	178050	145204	146132	136758	174098
9.19_540.4467m/z		540.447	1	9.18658	0.0678667	0	0.0422891	0.052317	1.13888	200ng/ml TBT	2000ng/ml TBT	100 - 14.4	61874.9	7.25	52535.5	58108.6	62504.4	58059	57122.7	65730.2	64448	58719.7	56333.7	60647	66461.5	71411.2	57462.5	62126.3	62545.5	58011.5	63836.4	56427.5	48227.4	64901.7	49361.9	45739.4	57053.6	49089.3	58166.2	62379.8	49983.1	56938.5	63473	65885.4	61865.6	54041.2	65216.9	52512.6	70878.9
9.19_597.3275m/z		597.328	1	9.18658	0.03655	0	0.718425	0.452196	1.10224	2000ng/ml TBT	Control	100 - 14.1	37292	9.69	33249.8	30073.2	38474.4	32305	38280.8	34548.9	29759.2	33971.7	23744.8	36021.1	33175.1	36395.4	35128.9	40215.8	40798.3	37654.2	40123.5	26260	38116.4	43596.9	34628.2	33422	41206.6	40982.6	38415.4	32444.8	28313.3	36130.6	39102.4	49046.3	43501.7	36402	42523	35950.7	31513.1
9.19_440.3580m/z		440.358	1	9.18658	0.04695	0	0.369999	0.277498	1.07097	200ng/ml TBT	2000ng/ml TBT	100 - 13	39308.8	4.62	37517.4	33995.9	37399.2	36815.6	35262	41084	40171.1	47923	43697.8	36085.6	31397.9	40057.9	43454.4	39891.3	38991.5	40893.8	34868.8	38489.7	37570.1	35398.9	38102	37184.8	38005.1	34011.8	38330	41544.9	39051.8	34840	37853.3	36672.4	35988.6	39288.9	35091.3	34022	36340.3
9.19_81.0449m/z		81.0449	1	9.18658	0.0209	0	0.00405323	0.00743884	1.12489	2000ng/ml TBT	Control	100 - 3.01	5022.47	4.37	4293.55	4532.7	4497.65	4518.64	4534.06	4750.1	4502.95	4089.28	4583.75	4728.37	4464.99	4392.57	4983.82	4404.2	4699.69	4983.85	5306.85	5083.84	4669.95	5011.35	5060.01	4743.61	5326.57	4977.58	4570.22	4677.01	4857.51	4315.34	4515.92	4840.27	4412.44	5190.82	3918.68	4457.31	4640.62
9.19_349.2943m/z		349.294	1	9.19182	0.03655	0	0.269714	0.221085	1.10433	Control	200ng/ml TBT	100	23693.7	10.02	24531.9	24590.5	26315.8	20621.5	26413.8	26511.7	21353.4	19210.6	18543.1	28939.7	18651.3	21445.8	20139.7	24285.7	16089.3	23546.6	27994.8	21268	24758.7	24267.5	21257.4	22065.7	25445	21743.6	22099.1	23481.1	25502.1	24080	21756.5	25208.6	23901.2	23650.8	20892.5	20351.8	21767.3
9.19_327.2496m/z		327.25	1	9.19182	0.0261167	0	0.0164906	0.0243409	1.38848	200ng/ml TBT	Control	100 - 9.97	12866.4	15.78	8073.08	8325.47	8739.96	10100.2	7922.14	7431.51	13176	10363.7	12810.9	8008.81	9968.24	16734.7	14736.4	15931.7	13559.4	11181	11477.6	13576.7	11443.7	12439.8	13980	12823.9	8301.42	10259.1	10716.4	8874.79	11904.4	9406.74	13162.8	10522.7	10001.3	10806.3	10925.7	8691.62	14535.4
9.19_330.2631m/z		330.263	1	9.19182	0.0209	0	0.200413	0.176542	1.10358	Control	200ng/ml TBT	100 - 10.9	13050.8	8.57	14282	13665.7	13354.9	13428.8	13421.7	13640	11479.9	11133.2	12994.7	14310.2	10750.3	10449.7	11911.2	9242.69	11647.7	13300.7	14746.5	11672	12546.1	11736	10019.6	12677.4	12536.3	12325.4	11599.8	11464.3	13739.3	12303	11362.6	13828.1	12182.5	12166	12657.8	10831.4	11943.3
9.19_240.1956m/z		240.196	1	9.19182	0.0208833	0	0.253328	0.210887	1.07104	200ng/ml TBT	QC Samples	100 - 7.02	9649.73	5.49	8955.61	9576.73	8909.27	9708.25	10157.9	9771.97	9272.49	10368.1	9453.62	10535.1	8192.3	7983.27	11336.6	10216.7	9380.15	10100.2	9446.17	9908.3	9277.18	9455.44	9188.25	8741.96	10863.7	9387.05	9789.83	9070.63	8473.07	9062.74	8123.2	10123.2	9433.77	7895.71	7631.62	9331.38	9478.23
9.20_584.4734m/z		584.473	1	9.19703	0.26635	0	9.73048e-06	3.59464e-05	1.0828	200ng/ml TBT	Control	100 - 26.2	692058	2.61	608355	630054	638307	646374	632086	641513	652059	664353	658611	683319	692824	672605	720446	717838	684959	705862	686360	635883	664167	656428	629533	666866	684062	642463	615884	637374	632003	638579	662475	631907	632428	628174	621755	626404	688926
9.20_520.3703m/z		520.37	1	9.19703	0.0313	0	0.10871	0.109477	1.324	200ng/ml TBT	Control	100 - 29.9	22536.8	15.24	23935.3	15793.9	11823.9	20238.7	19309.2	13028.5	18231.5	13813.2	30144.5	20193.1	23537.8	21531.4	20123.7	19677.1	23798.6	21288.2	24361.7	23751.1	14207.4	27293	18266.6	15775.2	16508.7	25923.6	19369	19398.1	22253.7	16354.3	16764.2	19838.8	28938.5	12109.8	19418.4	10495.3	21770.2
9.19_335.2785m/z		335.279	1	9.19182	0.0574333	0	0.170856	0.155897	1.13683	2000ng/ml TBT	QC Samples	100 - 38.5	19613.1	10.74	15761.3	22356.4	18260.5	17813	20287	20617	19246.8	15616.9	16355.4	20948.9	17658	24114.5	21265.3	17644.1	15499.6	17678.5	19831.4	18457.7	21109.7	17476.5	15961.7	21413.1	21797.3	20857.3	14365.6	21462.8	15774	14843.3	18915.2	16893.9	16732.8	15134.4	16383.4	12889.5	22614.6
9.18_454.3733m/z		454.373	1	9.18137	0.16175	0	0.000859613	0.00195231	1.11522	2000ng/ml TBT	Control	100 - 13.9	200747	4.56	176667	177171	176833	169813	166365	181261	200549	191393	195945	192932	184498	190207	211905	216080	211553	193540	191048	206041	187246	203043	197670	198200	215551	207180	189913	188669	161195	177394	191926	173691	174322	178460	177460	190678	195327
9.19_314.3411m/z		314.341	1	9.19182	0.0313167	0	0.358624	0.271085	1.06142	2000ng/ml TBT	QC Samples	100 - 11.5	17099.4	7.75	16891.1	17910.2	16680.2	15981.3	16778.1	19069.9	19311.9	13509.5	16969.9	17899.1	18564.8	17924.2	16815.5	18469.9	14964.8	15134	17776.8	16215.7	16996.9	18646.9	18547.6	16384.1	17544.5	14682.6	15132.4	17123.2	16770.1	15391.3	13967.3	15702.2	15087.5	18674.9	17150	15840.4	18585.1
9.19_359.3263m/z		359.326	1	9.18658	0.0156833	0	0.593477	0.394649	1.1448	QC Samples	2000ng/ml TBT	100	4342.4	24.36	3196.11	2373.79	3824.65	4424.5	3309.56	4267.09	5381.45	4715.6	4477.91	3414.63	1019.49	4004.76	6469	4236.2	5760.52	4756.75	1330.07	3691.18	4765.56	910.087	5058.08	5968.74	2098.4	6523.16	4908.82	4289.39	5914.64	6137.15	5153.24	3650.21	3417.34	3929.68	5979.92	4217.34	4123.29
9.19_517.3712m/z		517.371	1	9.18658	0.0156833	0	0.00245084	0.00485692	3.09048	Control	200ng/ml TBT	100 - 36.5	6175.15	19.22	6776.3	6612.12	5935.88	8149.9	4651.19	6916.22	4682.84	5676.71	5360.57	2865.29	0	0	0	3497.25	4261.86	0	3933.72	2320.26	1734.56	0	1480.01	2507.26	2509.96	5136.07	5176.42	5002.52	4095.09	6406.41	1941.81	436.247	5358.84	2460.45	1721.97	3338.47	1610.04
9.19_391.3410m/z		391.341	1	9.18658	0.0209	0	0.654282	0.423079	1.20666	200ng/ml TBT	Control	100 - 96.7	5776.74	25.92	6695.95	3652.92	2547.8	5132.2	3931.63	4765.17	5745.83	5827.54	6644.61	7728.75	3355.02	5751.09	6299.68	5816.9	6816.65	3801.21	3283.53	2038.88	5833.5	8173.66	7223.81	6527.14	5642.06	1060.51	4675.91	5677.68	6807.56	6386.17	2905.68	1511.43	5464.23	5376.44	4830.69	4876.04	9942
9.19_709.4873m/z		709.487	1	9.18658	0.0261167	0	0.000888292	0.00200922	1.96653	QC Samples	2000ng/ml TBT	100 - 21	18702.4	19.32	20619.4	17972.5	16681.5	18203.3	21359.2	21372.2	10600.7	19298.2	21848.6	22139.7	17255.4	22240.3	19353.7	13114.4	8575.37	12226.8	11238.5	16777.4	11022.4	3183.15	2506.2	9012.39	12451.4	9891.34	21535.6	17436.1	17072.5	29634.6	19752.1	22760.2	12509.3	14594.3	18204.6	9777.01	27671.5
9.19_396.3318m/z		396.332	1	9.18658	0.0209	0	0.934802	0.550752	1.03752	2000ng/ml TBT	QC Samples	100 - 11.6	13698.1	11.53	14919.9	9947.37	15103	12294.4	12964.2	14364.2	15743	13783.3	14341.9	11332.5	11029.6	13828.7	13010.7	13563	15050.2	15086.8	16564.9	11017.9	10676.8	15545.5	13833.1	12782.4	14709.5	14455	13533.2	14887.6	13064.8	13556.2	11869.5	11554.4	15089.3	15586.2	13019.4	12172.9	12599.6
9.19_435.4436m/z		435.444	1	9.18658	0.0261167	0	0.316334	0.247552	1.16484	QC Samples	200ng/ml TBT	100 - 15.3	10944.8	19.78	9515.3	7322.72	13904	10209.9	11334.7	11491.5	14288.7	7157.17	9323.02	10553.5	8102.48	10159.3	8339.06	12086.6	10519.6	6084.35	12326.6	10160.3	7923.73	10372.1	7662.98	9005.49	6798.04	12066.6	17236	12266.1	13492.2	8722.42	9090.22	11167.5	10111.6	9401.03	10008.1	12486.2	10227.4
9.19_642.3851m/z		642.385	1	9.18658	0.0313333	0	0.224969	0.193126	1.48798	Control	2000ng/ml TBT	100 - 16.8	17043.3	22.96	20930.6	16208.7	17219.3	24472.7	12987.1	16678.2	14184.1	13666	12574	18874.4	7567.72	15135.9	18780.5	7870.12	26283.9	8511.77	13298.8	7626.92	0	15911.5	14423	11934.8	13589.6	14847.5	18942.7	25666.5	17133.2	12203.7	16937.8	16829.4	30943.7	18932.7	16727.2	12063.1	11891.5
9.19_230.2476m/z		230.248	1	9.19182	0.0365333	0	0.00017597	0.000484791	1.16178	2000ng/ml TBT	QC Samples	100 - 6.82	22506.9	4.46	18823.7	19864.5	19853	19674.7	20881.5	21348.6	18824.9	19641.3	19561.5	19888.3	19981.2	20693.6	18631.3	23271.7	21979.7	22370.5	22560.8	21054	24370.6	22847.4	20607.5	22486.6	24719.1	21409	18376.5	20041.5	20047.4	20226.9	17343.2	19159.8	19705	20278.8	20144	16655.2	19382.8
9.13_306.2999m/z		306.3	1	9.12927	0.245483	0	0.0150319	0.0225072	1.05333	200ng/ml TBT	2000ng/ml TBT	100 - 16.9	1.42192e+06	1.91	1.40896e+06	1.38793e+06	1.44323e+06	1.39729e+06	1.39437e+06	1.38711e+06	1.34919e+06	1.41234e+06	1.35564e+06	1.4395e+06	1.42669e+06	1.40151e+06	1.48318e+06	1.40386e+06	1.45976e+06	1.40523e+06	1.3347e+06	1.32491e+06	1.29914e+06	1.34414e+06	1.38081e+06	1.39805e+06	1.34768e+06	1.37e+06	1.30895e+06	1.31624e+06	1.31034e+06	1.37443e+06	1.39248e+06	1.38173e+06	1.44639e+06	1.48183e+06	1.39404e+06	1.40769e+06	1.42659e+06
9.20_244.2900m/z		244.29	1	9.20225	0.0626833	0	0.00315974	0.00600434	1.04765	200ng/ml TBT	Control	100 - 3.89	354527	2.65	327456	326177	334647	354508	337581	338935	355077	332848	347474	333678	338191	359009	362469	360275	364749	370373	355536	337271	337938	357629	360612	353141	348527	359969	337832	332160	344620	319826	349377	342666	339128	332783	330044	335478	344640
9.18_271.2737m/z		271.274	1	9.17613	0.04175	0	0.00231992	0.00462132	1.09034	200ng/ml TBT	QC Samples	100 - 10.9	35115.3	4.04	32090.8	31110.6	32615.9	29852.5	33116.2	33173.9	34303.6	34752.4	34677	35189.9	33197.9	31890.7	39018.8	34119.4	34210.8	38618.1	32790.1	34465	36452	32118.2	34232.7	33710.6	34993.7	35240.5	34283.2	31899.4	33097.3	30018.7	32695.6	32732.3	31286.2	30954.5	31096	31247.7	33170.4
9.14_477.4903m/z		477.49	1	9.1397	0.0208333	0	0.0904217	0.0948884	1.37404	2000ng/ml TBT	200ng/ml TBT	100 - 23.3	18868.3	14.59	10364.9	16724.8	17962.1	7226.58	23507.7	15114.6	12670.9	7075.88	16308.2	10297	15587.4	15880.4	16820.2	10191.8	17479.6	7290.84	20232.1	23090.8	17345.6	14253.6	16791.4	18565.2	21063.1	19604.3	11184.2	19954.3	8726.88	10812.2	10542	13499.2	20653.8	7034.24	10794.1	12155.5	22009.1
9.14_242.3861m/z		242.386	1	9.1397	0.0625833	0	0.0816222	0.0875499	1.05431	2000ng/ml TBT	QC Samples	100 - 13.8	251438	2.55	235948	239444	248131	234814	251262	242413	238574	248127	254325	246567	243649	253755	231533	249511	243245	250328	275711	256333	240941	265431	246626	239982	224468	262009	231931	228734	228772	239005	241220	236432	238408	235942	230625	223465	242828
9.13_353.1721m/z		353.172	1	9.1345	0.0156667	0	0.844816	0.510385	1.12628	QC Samples	Control	100	7239.41	16.25	6551.33	4615.8	8632.58	7763.61	5207.22	3724.62	8569.9	6356.45	6201.15	5772.31	6951.28	5997.51	6114.37	8201.93	8627.73	6044.29	6630.09	3143.71	5204.36	6921	7511.22	7620.12	9140.37	8670.37	7323.68	5985.18	6454.4	5180.03	8306.21	7175.68	8204.99	4601.68	9397.28	7119.67	7926.88
9.13_420.3059m/z		420.306	1	9.1345	0.0313667	0	0.231375	0.196834	1.67022	Control	200ng/ml TBT	100 - 6.01	3711.67	24.22	3626.63	3993.96	4200.21	3700.79	2737.92	2317.09	5266.69	3850.05	3644.78	2881.48	1950.76	0	3033.41	784.636	2173.34	3309.7	0	0	3270.22	0	4678.84	972.108	6368.06	4680.13	2504.36	5039.89	2515.33	7863.84	2461.87	5355.84	6867.76	2295.45	6724.83	0	894.555
9.13_468.3889m/z		468.389	1	9.1345	0.0522833	0	0.0666756	0.0745306	1.16407	200ng/ml TBT	QC Samples	100 - 12	41217	9.05	41360.7	24606.1	32709.1	34699.4	41853	34198.4	39389.1	40077	39255.4	45717.2	40737.4	44771.6	37864.4	42739.1	43785.6	34864.9	35186.9	35626.4	38751.3	38779.2	34262.4	41020	33218.6	45034	40488.3	42103.6	40290.8	32550.1	28546.8	29752.9	38071.9	28544.3	34445.4	31901.1	34717.5
9.13_283.2239m/z		283.224	1	9.1345	0.428567	0	4.24447e-07	2.09993e-06	1.13583	2000ng/ml TBT	QC Samples	100 - 14.8	1.8736e+06	2.71	1.61893e+06	1.65279e+06	1.70876e+06	1.58377e+06	1.72521e+06	1.79775e+06	1.77288e+06	1.66769e+06	1.72232e+06	1.80994e+06	1.69347e+06	1.7617e+06	1.78547e+06	1.80763e+06	1.7145e+06	1.83352e+06	1.87152e+06	1.80513e+06	1.89387e+06	1.89004e+06	1.79323e+06	1.87862e+06	1.91713e+06	1.93929e+06	1.6249e+06	1.61378e+06	1.6196e+06	1.63096e+06	1.61488e+06	1.62249e+06	1.61161e+06	1.56368e+06	1.54257e+06	1.60021e+06	1.72192e+06
9.13_278.2685m/z		278.268	1	9.1345	0.543217	0	6.25881e-08	3.53438e-07	1.09736	2000ng/ml TBT	QC Samples	100 - 15.2	3.96982e+06	1.92	3.61927e+06	3.60541e+06	3.73425e+06	3.6628e+06	3.65637e+06	3.81476e+06	3.70617e+06	3.51379e+06	3.76438e+06	3.87352e+06	3.73604e+06	3.84433e+06	3.96583e+06	3.87689e+06	3.91893e+06	3.95943e+06	4.00593e+06	3.89106e+06	3.96157e+06	3.97604e+06	3.82842e+06	4.02257e+06	4.01081e+06	4.06217e+06	3.55085e+06	3.47508e+06	3.50309e+06	3.50782e+06	3.57246e+06	3.53488e+06	3.66284e+06	3.55043e+06	3.48439e+06	3.52334e+06	3.77659e+06
9.13_261.2420m/z		261.242	1	9.1345	0.480667	0	4.47302e-08	2.55776e-07	1.09179	2000ng/ml TBT	QC Samples	100 - 15.3	3.46329e+06	1.84	3.22404e+06	3.18669e+06	3.30662e+06	3.23736e+06	3.20076e+06	3.33761e+06	3.29351e+06	3.33327e+06	3.29082e+06	3.41019e+06	3.31249e+06	3.34965e+06	3.48866e+06	3.43625e+06	3.4122e+06	3.46593e+06	3.44866e+06	3.36566e+06	3.52395e+06	3.4362e+06	3.34136e+06	3.4543e+06	3.55386e+06	3.58236e+06	3.11681e+06	3.04475e+06	3.09476e+06	3.08843e+06	3.15815e+06	3.11892e+06	3.21159e+06	3.09729e+06	3.06374e+06	3.11978e+06	3.28281e+06
9.13_424.3630m/z		424.363	1	9.12927	0.0209667	0	0.588321	0.391951	1.22929	QC Samples	2000ng/ml TBT	100 - 20.8	5059.65	27.54	4793.76	4666.49	2940.79	4051.25	5616.55	3162.1	6850.42	4903.84	4180.5	4233.15	4690.55	4318.47	7760.92	5682.99	4767.22	3194.58	3735.09	3054.05	2666.43	3928.76	6388.55	7314.45	2778.98	3060.95	4169.92	4319.48	2361.32	8419	5166.02	5361.17	4897.54	4319.77	2415.55	7152.44	6747.95
9.13_362.2684m/z		362.268	1	9.12927	0.03145	0	0.107569	0.108569	1.3185	Control	2000ng/ml TBT	100 - 27	6003.22	18.03	4707.87	6339.21	6110.54	6342.55	6299.82	5729.02	8053.18	4443.57	4407.3	4043.38	4465.89	3064.09	5209.5	4586.97	5489.06	5568.23	6232.43	2246.55	3630.67	2869.04	6298.49	3861.1	6618.55	4667.71	4101.45	6318.75	4411.89	3985.77	6022.72	5268.62	6581.01	6359.59	7069.66	4059.54	6660.92
9.13_380.3367m/z		380.337	1	9.12927	0.0680833	0	0.204471	0.179451	1.10205	200ng/ml TBT	2000ng/ml TBT	100 - 13	27484.6	8.85	30499.6	24407.6	26414.9	30087.8	26264.5	24475.3	25658.5	25478.7	26448.8	25379.8	28124.1	28554.9	24419.2	32529.1	28476.2	25944.4	22338.5	25327.2	24016.5	22839.5	29701	26644.4	23467.5	25182	24499.5	30685	27873.4	25771.5	26645.6	24069.1	21727.1	26792.9	26357.4	28915.7	27480.5
9.13_454.3733m/z		454.373	1	9.12927	0.0784833	0	0.133302	0.128365	1.13884	Control	200ng/ml TBT	100 - 13.8	68262.2	6.83	71023.1	73799.8	72052.9	69694.1	68199.4	66682.8	65801.4	58843.8	59590.6	69805.5	60502.9	56973.9	48857.9	52256.5	66292.8	65239	82298.7	59740.3	62591.3	52556.3	49231.6	59458	76140.2	56059.5	60535.1	67970.8	69594	73815.7	61612.1	64178.9	65032.6	64593.3	71546.5	68940.1	57093.4
9.13_264.2529m/z		264.253	1	9.12927	0.0993	0	0.0264661	0.035785	1.08917	2000ng/ml TBT	QC Samples	100 - 6.58	51564.3	4.27	48445.2	48393.3	53150.7	50361.2	49438.2	52668.8	45804.7	39769	48638.7	51884.7	49840.5	48613.6	51534	48296.5	46975.3	53187.1	50150.7	51912.3	51276.3	52216.5	47609.8	53550.3	56930	48868.6	41755.1	50100.1	48999	47130.9	45191.3	47153.1	49736.1	45943	47091.1	46577.3	51089.8
9.13_247.2263m/z		247.226	1	9.12927	0.0523333	0	0.469402	0.331435	1.06893	Control	QC Samples	100 - 7.72	30963.3	7.19	32325.4	33068	36485	31842.5	29631.7	30998.1	28787.8	24568.4	29512.1	29086.2	29090.8	25024.3	27910.8	29988.8	30911.4	32034.7	31967.1	26370.6	31280.3	31866.8	26626	26880.6	33143.6	27916	27265.6	29750.6	32246.3	31153.4	27038.7	29809.1	32448.3	29040.7	29126.6	29757.4	27585.4
9.13_408.3679m/z		408.368	1	9.12927	0.104583	0	8.70058e-06	3.25586e-05	1.28315	Control	2000ng/ml TBT	100 - 16.9	138565	3.36	133369	132379	141924	142725	145910	136984	137519	137712	134172	137856	116153	111134	103097	116690	109196	105314	113277	108854	106086	105025	92641.5	103074	113220	121733	127733	134944	142099	133978	131226	127675	136883	134779	140967	147741	128376
9.14_519.5377m/z		519.538	1	9.1449	0.0208	0	0.658797	0.425227	1.13048	2000ng/ml TBT	200ng/ml TBT	100 - 20.3	26163.6	13.25	28785.5	27254.2	27265.7	25741.9	22547.7	32155.2	22676.1	10881.4	28934.8	32101.2	24245.5	18946.3	20962.5	12951.8	25677.9	21330.6	30893	27680.6	23129.7	25718.6	20476.4	26384.6	30155	24870.6	25156.6	28774.3	17107.8	31557.7	20127.2	22246.3	21563.8	18106.6	23180.8	20007.1	25502.6
9.15_242.2838m/z		242.284	1	9.1501	0.381483	0	6.52356e-06	2.51084e-05	1.07887	2000ng/ml TBT	QC Samples	100 - 17.2	4.78019e+07	2.08	4.32957e+07	4.45464e+07	4.49529e+07	4.3976e+07	4.59387e+07	4.65681e+07	4.33699e+07	4.47295e+07	4.57151e+07	4.60073e+07	4.44533e+07	4.69832e+07	4.70486e+07	4.70077e+07	4.52556e+07	4.54556e+07	4.80971e+07	4.77775e+07	4.91308e+07	4.82353e+07	4.50467e+07	4.75807e+07	4.85621e+07	4.79847e+07	4.30067e+07	4.35967e+07	4.30566e+07	4.43284e+07	4.27585e+07	4.31966e+07	4.41245e+07	4.33406e+07	4.31178e+07	4.39764e+07	4.51418e+07
9.15_244.2899m/z		244.29	1	9.1501	0.0625833	0	0.000126358	0.000360444	1.08092	2000ng/ml TBT	QC Samples	100 - 4.04	568157	2.21	520936	538817	559058	517055	543889	566443	515870	533361	555026	534696	527035	558520	559177	557119	541599	548314	589400	559029	588870	572187	529094	559106	580550	567019	504593	520106	508125	526140	513255	512001	532831	513159	500823	521368	532333
9.15_186.2215m/z		186.221	1	9.1501	0.276717	0	4.14497e-05	0.000131794	1.04248	2000ng/ml TBT	Control	100 - 11	623151	1.14	589958	598426	596495	591117	594672	611841	600548	599011	601639	595732	597771	617012	635147	627702	621389	644056	614774	623581	620291	621012	609143	621751	634384	640275	600817	580885	599122	591429	600020	584548	595577	584147	600956	591014	607114
9.18_323.2477m/z		323.248	1	9.17613	0.05735	0	0	0	5.27484	2000ng/ml TBT	QC Samples	100 - 21.6	330041	7.91	346702	327399	293562	252058	363429	342480	304648	192977	356226	360569	224551	351995	328068	283163	313092	360138	325291	348383	331150	328623	331871	302691	378454	293861	75279.9	67835.7	69398.3	63172.1	69882.7	61517.8	62509.6	58481.2	58673.4	56085	62681
9.18_274.2735m/z		274.273	1	9.17613	0.0887	0	1.10888e-05	4.01705e-05	1.06405	2000ng/ml TBT	QC Samples	100 - 16.2	791395	1.96	746467	738463	742623	733257	761101	772291	769306	761590	770797	798167	752649	777086	795507	787622	771417	827967	810159	765471	779320	808355	759941	763265	807555	837094	773864	738583	737690	758012	756039	730492	729141	733982	718032	712993	755304
9.17_343.4651m/z		343.465	1	9.17092	0.0312833	0	0.567657	0.381391	1.09791	2000ng/ml TBT	Control	100 - 5.61	23451.8	13.56	26293.4	21107.9	20859.4	21502.3	23670.7	15943.1	18983.5	22523.2	24209.2	21988.8	20217.3	22359.2	28361.6	18503.6	23897.5	26019.4	28327.4	19608.9	22211.6	23557.1	18622.5	20692.8	28598	25996.4	23022.4	16020.8	20867.2	25276.7	20088.6	22044.5	18985.9	24452.6	23916.4	24147.2	24442.6
9.17_433.2645m/z		433.265	1	9.17092	0.0469333	0	0.545107	0.37063	1.08128	200ng/ml TBT	QC Samples	100 - 11	37813.6	9.49	34393.3	30480.2	37565.6	35328.3	32290.9	40559.3	34552.4	38958.4	39249.1	35043.8	36911.9	42610.5	46130.2	35330.2	29269.9	37963.2	37270.9	31991.8	33176.1	33616	32258.9	37562.8	40352.2	41898.6	29185.9	34802.6	32614.9	30120.6	33915.7	36375.6	42577.8	38477.1	35097.2	40660.8	28304.7
9.17_542.5251m/z		542.525	1	9.17092	0.0365167	0	0.520542	0.358369	1.12946	2000ng/ml TBT	Control	100 - 17.8	32931.7	13.58	20363.2	29444.9	33458.8	26888.3	32314.2	31977.8	29158.8	29650.1	28016.7	36847.6	32559	28094	32060.1	36873.5	25064.1	35308.8	26025.1	29661	29523.2	38143.3	41850.5	23624.2	40506.5	34120.1	33858.5	31929.4	33826.6	29670.7	39840.6	24270.4	27333.3	34261	34221.7	28440.9	28917.1
9.17_343.1230m/z		343.123	1	9.17092	0.0365167	0	0.154947	0.144094	1.1211	200ng/ml TBT	2000ng/ml TBT	100 - 4.7	24540.9	9.31	23105.9	24074.3	17967.3	25004.4	24925.1	28064.7	27347.9	24451.9	25929.3	26622.2	21633.9	26985.9	26787.3	23832.2	22325	22211.6	14485.4	22528.2	21966.6	23708.5	24681.7	24956.7	21152.2	21641.2	26704.8	29204.9	22345.6	23542.1	26472.9	23018.8	23505.3	21703.4	22481.5	25413.7	22110
9.17_707.5655m/z		707.566	1	9.17092	0.0364833	0	3.64667e-05	0.000117522	1.26895	200ng/ml TBT	Control	100 - 35.1	90612.4	5.93	60948.6	72482.6	72047.1	70679.8	68712.5	77140.6	77444.6	71801.3	87632	84460.7	87902.2	78745.5	105145	90556.2	94361.2	96096.7	87658	91989.5	91977.2	84762.2	85252.6	80158.8	89823.4	97012.2	58861.8	72269.5	72512.4	67971.5	91597.6	75126.8	74394.2	66837	81362.7	75392.5	75371.7
9.18_415.3889m/z		415.389	1	9.18137	0.0730333	0	0.0905692	0.0949878	1.06134	200ng/ml TBT	2000ng/ml TBT	100 - 18.3	108651	3.67	105107	101968	101431	107750	101681	115765	112670	106882	111775	112630	104365	102968	113024	106269	106839	111336	110165	105761	106879	109126	96614	92318.7	93101.8	105006	110501	98565.5	99009.8	109282	108095	110668	105362	98125.2	97068.5	104162	106354
9.17_561.4144m/z		561.414	1	9.17092	0.10965	0	0.000300096	0.000781513	1.39264	200ng/ml TBT	2000ng/ml TBT	100 - 20.4	263833	9.13	189080	172134	162210	254122	178284	177940	163486	232095	186260	227858	234603	304882	303280	242404	338240	273140	181306	164237	180262	207618	214727	202973	187356	177102	168347	154104	170148	196768	212554	187733	190448	206160	208339	195718	230785
9.17_381.2509m/z		381.251	1	9.17092	0.05735	0	1.85489e-06	8.01698e-06	1.14332	200ng/ml TBT	QC Samples	100 - 18.9 - 5.76	279316	4.21	254574	242224	247063	265558	257481	257020	257389	282195	290075	267029	263790	271799	302850	277054	290713	271219	260130	266076	277763	252875	268196	257374	278343	305405	233348	222201	229949	237167	252761	258716	250638	250750	242846	253106	243807
9.17_240.2322m/z		240.232	1	9.17092	0.0729833	0	0.00944558	0.0152202	1.06078	200ng/ml TBT	QC Samples	100 - 14.9	466862	3.42	446321	425632	413679	456154	453640	444033	437149	458908	461147	452476	438533	459874	497778	462489	465551	497051	432477	438344	462014	453546	431463	429281	478363	462457	448136	435075	445487	458746	452962	429332	420740	434082	417376	450796	438167
9.17_365.2769m/z		365.277	1	9.17092	0.0781833	0	4.28168e-07	2.11416e-06	1.1259	200ng/ml TBT	QC Samples	100 - 19.2	1.07348e+06	3.33	957844	961806	924302	977950	972920	974624	998356	1.03657e+06	1.06959e+06	1.01487e+06	1.02176e+06	1.04197e+06	1.151e+06	1.06878e+06	1.11097e+06	1.10893e+06	1.00997e+06	1.01322e+06	1.03206e+06	1.00119e+06	1.00511e+06	1.02058e+06	1.09783e+06	1.15884e+06	942518	893412	891308	951864	984651	954145	937969	941304	941250	965326	973397
9.17_343.2950m/z		343.295	1	9.17092	0.140983	0	0.00739849	0.012344	1.04953	200ng/ml TBT	QC Samples	100 - 20.5	8.40782e+06	2.62	8.09249e+06	7.95763e+06	7.57664e+06	8.09e+06	8.30265e+06	8.02075e+06	7.98693e+06	8.14924e+06	8.48273e+06	8.30186e+06	7.96941e+06	8.34328e+06	8.74845e+06	8.26273e+06	8.29516e+06	8.85899e+06	7.87233e+06	7.87443e+06	8.2621e+06	8.23168e+06	7.86105e+06	7.90187e+06	8.46812e+06	8.62797e+06	8.32522e+06	7.92082e+06	7.9412e+06	8.33767e+06	8.28774e+06	7.9616e+06	7.64398e+06	7.84365e+06	7.74531e+06	8.0298e+06	7.96358e+06
9.17_247.2262m/z		247.226	1	9.1657	0.0313167	0	0.182894	0.16421	1.14799	200ng/ml TBT	Control	100	17063.2	12.81	12501.8	13935.6	12912.4	14101.9	14070.4	12466.2	16610.1	22309.9	15114	17168.4	14930.2	16589.5	22676.6	17239.5	16774.4	16012.8	15215.3	18397.5	13995.8	14959.4	17486.9	18487.7	14050	22496.3	18037	14359.4	13765.4	14210.8	16618.9	15109.6	13151.9	15112.8	13114	15196	15792.6
9.15_242.2737m/z		242.274	1	9.1501	0.0468667	0	0.03182	0.0414847	2.00049	200ng/ml TBT	2000ng/ml TBT	100 - 3.22	40192	28.7	41642.1	44039.2	24507.8	54851.3	37789.2	20780.7	41013.7	37323.3	47135.7	60477.8	18967.7	43566	22309.4	53647.2	51389.3	24042.5	24036.1	9813.49	42208.9	31793.4	1751.28	24701.3	13431	12993.1	36671	53969.1	32189.8	36199.2	28676.6	29797	57822.9	44268.2	29821.4	34014.1	43584.6
9.15_242.1819m/z		242.182	1	9.1501	0.0625833	0	4.40211e-06	1.75943e-05	1.13288	2000ng/ml TBT	QC Samples	100 - 14.4	262565	2.37	232284	235904	239041	239456	255036	263729	240533	246259	250061	246024	240822	235111	249745	253554	243632	245093	251532	265100	273047	262943	254010	263971	265578	264340	223544	237407	221969	229553	233521	205232	218341	229482	230226	230279	240373
9.17_345.3015m/z		345.301	1	9.17092	0.0469333	0	0.0192477	0.0275872	1.06529	200ng/ml TBT	Control	100 - 6.1	157268	1.84	152540	150417	145441	144970	147813	145947	148354	145556	159552	154624	145344	160091	166281	155594	146969	169691	140622	153839	150613	156882	139442	141511	152305	156937	159092	141938	144370	155022	151614	156138	155092	148719	147716	147222	155123
9.07_314.3051m/z		314.305	1	9.07162	0.04185	0	0.249941	0.20896	1.11735	2000ng/ml TBT	QC Samples	100 - 14	9179.13	9.5	9530.98	7941.63	7727.08	8839.62	9299.21	8377.1	10185.3	9609.09	9635.14	5972.44	10420.9	9256.94	10134.2	7829.67	10133.5	8946.26	9825.77	9458.49	9099.33	9789.86	8122.33	8793.6	10433.7	7909.99	7332.4	7850.82	6309.48	7203	6888.44	6328.55	8116.72	7646.55	8352.24	7549.22	10270.2
9.07_293.1084m/z		293.108	1	9.07162	0.0837833	0	0.440746	0.316425	1.04737	200ng/ml TBT	Control	100 - 10.8	33263.3	4.2	30003.9	31144.4	29724.1	33288.3	32307.2	30019.5	32373.4	35209.7	31191.4	34197.6	31753.1	34155.4	33031.2	34872.3	34620.8	32284.9	30205.7	29129.1	33668.3	31572.3	33581.1	36033.5	31773	34019.7	28749.1	29627.3	32018.7	34032.8	31775.9	31443.2	29709.6	33378	36070.6	32538.7	33317.1
9.07_342.2998m/z		342.3	1	9.07162	0.0627833	0	0.325553	0.252667	1.06022	Control	QC Samples	100 - 22.9	57266.9	4.82	58501.6	54986.7	52287.7	59797.9	56981.1	62648	55920.4	57011.7	49981.4	53553.2	58224.8	53997.5	56397.7	58432.9	61756.7	53903.1	64279.5	58011.3	58520.7	58712.8	45836.3	47378.9	58452.9	59707	56747.5	55432.5	48132.3	53634.5	53956.9	53213.8	52180.6	55494.5	54859.5	51094.1	56673.1
8.89_441.1880m/z		441.188	1	8.89388	0.2665	0	5.33279e-05	0.000165349	1.26918	200ng/ml TBT	Control	100 - 13.3 - 0.0204	416183	6.67	293402	336853	324121	305986	323289	320032	353074	366555	367649	385048	419078	426412	442457	440416	440704	407701	370335	411725	392545	436351	424872	400100	341028	351265	313771	326226	346327	278698	312330	314621	322882	324729	321580	321482	356483
8.89_331.2475m/z		331.248	1	8.88867	0.0209	0	0.00289012	0.00558554	1.35282	QC Samples	2000ng/ml TBT	100 - 16.5	6483.91	7.14	4956.2	5819.83	6065.48	5795.6	6054.17	5622.14	6294.3	5529	6617.63	4259.18	4527.43	5186.69	5005.07	4659.84	6574.57	5223.17	2453.92	4240.26	4977.61	3450.18	6829.4	5858.92	6072.21	4460.59	6120.27	7280.44	5263.22	6527.02	7292.47	7872.6	7025.76	6122.48	6990.38	6386.87	6353.12
8.89_478.4098m/z		478.41	1	8.88867	0.03135	0	0.045851	0.0555687	1.50167	200ng/ml TBT	2000ng/ml TBT	100 - 22.3	13995.6	17.24	11907.8	8496.76	9318.74	14055.5	12085.4	9996.3	8929.36	10284.8	15825.5	12425.7	14983.9	14422	14458.4	16108.8	15038.1	8702.37	6339.04	13243.9	5776.71	9451.36	7729.1	10469.5	10005.1	11545.3	9991.31	12069.5	11081.6	4572.08	15553	11805	11983.3	7324.56	13730	11629.7	6668.88
8.89_378.3207m/z		378.321	1	8.88867	0.0627333	0	0.00239545	0.00475281	1.13876	QC Samples	2000ng/ml TBT	100 - 10.3	36848.2	4.52	34714.9	34012.1	36031.6	35407.3	37750.5	36547.4	35207.1	32525.6	33421.9	35781.1	40427.3	32808.4	37137.1	33891.3	35765.2	34263.1	30070.9	32620	29462.1	27494.3	37583.1	34734.4	35462.1	31438.3	35701.8	33695	36256	35643.1	37922.4	36869	40569	32941.2	37523.1	36047.5	37077.4
8.89_366.3208m/z		366.321	1	8.88867	0.2509	0	0.748517	0.465851	1.01976	200ng/ml TBT	Control	100 - 12.2	290464	3.51	275096	298188	290630	273782	284803	278071	298807	279312	286787	296165	298431	290353	305017	280048	298487	268428	280560	282314	280760	302384	288354	299946	297331	262527	291770	282390	294521	265733	274853	285823	292065	277940	287584	281697	299425
8.89_314.3049m/z		314.305	1	8.88867	0.1046	0	0.791994	0.486118	1.01828	Control	2000ng/ml TBT	100 - 18.6	246632	1.92	229240	241719	258018	247971	260629	255779	248636	231063	248759	241501	249881	239128	244476	237110	247946	242092	234958	236272	246823	243361	236551	245156	252156	242362	251883	249232	243170	247855	250498	234226	249200	228715	239418	241008	231468
8.88_394.3520m/z		394.352	1	8.88343	0.0313667	0	1.85025e-05	6.38604e-05	1.90224	QC Samples	2000ng/ml TBT	100	8776.55	8.24	7414.33	8909.25	8105.58	7212.56	9057.49	7880.29	8227.19	7646.6	12020.7	6908.65	10583.2	8591.22	5741.35	8108.98	10893.4	6010.86	4961.91	6227.76	1310.14	5912.39	4789.32	6687.7	3619.99	3401.23	10530.7	7642.29	8003.87	8460.52	9010.86	8465.82	12119.5	10076.1	10773.1	8080.8	6722.48
8.88_291.2523m/z		291.252	1	8.8782	0.0157	0	0.0747495	0.0815091	1.24883	200ng/ml TBT	Control	100	5598.46	10.84	4338.5	4745.77	4459.1	4191.23	4068.07	3805.88	5036.9	5218.33	4585.39	6448.2	6005.83	4209.06	6337.55	6299.45	4917.47	5984.73	3633.14	4845.34	5645.79	5958.97	4763.75	4286.83	4349.91	4676.7	5851.36	4808.63	4817.68	5151.51	5407.01	3884.23	4691.19	3403.05	4028.37	5106.33	5407.58
8.87_255.0648m/z		255.065	1	8.87297	0.0575	0	7.40468e-11	5.56688e-10	1.65785	QC Samples	Control	100 - 10.7	29232.1	7.46	13596.9	14979	16987	20078.6	21529.8	18427.4	16149.3	19312.6	19024.3	20433	16677.9	17151.1	19880.5	11793.9	22289.4	22879.7	14049.6	19844	17291.4	18583.9	17567.4	17554.5	18875.2	19658.7	27550.8	29463.8	26391.3	30371.3	30687.9	29842.2	31635.4	33081.9	29038.1	27902.8	24878.3
8.87_354.3361m/z		354.336	1	8.87297	0.235233	0	1.28029e-05	4.57822e-05	1.11416	QC Samples	2000ng/ml TBT	100 - 19.5	297843	3.51	291609	295781	294941	285457	286859	290997	306347	261588	292606	279319	283782	279683	291541	267624	269418	269673	261758	269690	275042	279937	276471	266752	257194	251763	323812	303982	309930	285145	297715	301626	301037	301902	299209	292528	301476
8.86_288.2893m/z		288.289	1	8.86252	0.0313667	0	0.305604	0.241503	1.10711	200ng/ml TBT	Control	100 - 13	9757.35	4.24	8468.87	7713.17	6345.54	9653.79	8733.16	8174.42	10746.4	10671.4	9806.54	10529.9	10083.1	9286.67	9780.04	9609.41	9703.14	9260.04	5004.39	11782.3	7148.84	10109.2	12481	9801.89	7472.47	7041.25	8055.06	9934.27	10422.3	9091.59	9882.55	8970.82	9339.86	9592.23	10431.8	9629.59	8731.07
8.86_466.4018m/z		466.402	1	8.86252	0.0156833	0	0.444762	0.318497	1.37006	200ng/ml TBT	Control	100 - 25.7	9288.78	16.31	6021.28	6898.31	5911.06	6198.22	7594.21	5271.19	8345.19	7999.09	13791.3	14253.8	5444.56	11085.3	8092.4	4597.69	11019	6026.15	4473.1	6562.2	4283.06	11592.7	10788.4	11075.6	3511.92	4124.14	10302.3	6161.71	7105.82	1491.36	3442.01	5335.18	9480.59	8190.97	7184.05	7672.83	10463.1
8.86_336.3106m/z		336.311	1	8.86252	0.0470333	0	0.00157967	0.0033245	1.19522	200ng/ml TBT	2000ng/ml TBT	100 - 15.2	19734.6	4.87	15300.6	17048.7	17370.5	17321.7	19593.7	18000.4	18482.7	14461.3	18878.1	16572	19482.3	21815.2	17425.1	21222.4	21023.6	21458.3	15718.4	16921	16043.7	17033.5	17942.8	15491.6	16193.6	16745.5	18139.7	15941	15618.6	16005.3	16370.7	16500.6	18725.8	15397.7	18396.6	17841.9	15188.4
8.86_531.3614m/z		531.361	1	8.8573	0.0365833	0	0.248272	0.208017	1.5594	QC Samples	200ng/ml TBT	100	6568.46	29.71	5532.27	3905.6	6581.5	7491.98	6348.47	8130.37	3048.72	5274.98	6056.65	1935.55	11301.1	6919.3	1681.16	1690.64	2102.17	2010.67	0	10138.5	2064.33	0	5797.94	6519.9	2179.23	8214.54	7018.83	9488.4	7609.18	9551.04	7303.22	3036.75	9832.76	9489.06	6849.47	7922.47	4212.63
8.86_267.1713m/z		267.171	1	8.8573	0.0888333	0	0.00860148	0.0140598	1.23747	200ng/ml TBT	QC Samples	100 - 7.47	52620.8	8.02	36598.8	43314.7	39999.7	43744.9	43126.9	48300	44027.5	41168.4	62716.2	68639.6	42681.7	60829.4	51062.6	44432.2	45646.3	44958.5	41463.7	48919.7	43178.4	63841.5	41627.3	54922.7	53846.3	51439.5	51296.7	39410.6	35674.2	36235.5	38944	37268.4	35835.5	41016.5	41251.1	38598.4	62493.6
8.89_575.2833m/z		575.283	1	8.89388	0.1517	0	1.91236e-07	1.0091e-06	1.28234	Control	2000ng/ml TBT	100 - 14.9	113048	6.09	103290	108883	121865	122494	118638	104152	123166	101900	91522.7	103849	92868.9	99637.6	90336.7	81579.6	104820	86628.7	91693.6	95740.7	89204.6	94536.1	97833.8	72228.6	81347.5	82678.7	115062	120518	108268	109263	114840	116788	100734	103563	111469	107818	106271
8.90_286.3100m/z		286.31	1	8.90433	0.125533	0	0.964346	0.563839	1.00875	QC Samples	200ng/ml TBT	100 - 18	590087	3.19	556862	556472	597777	587231	624311	593426	612717	568014	561693	559097	583724	559132	625321	592584	613058	585142	590956	548875	587839	579617	611933	600556	598902	585975	593616	564473	597078	567921	594661	592489	586593	562859	576482	586450	580817
8.90_272.1853m/z		272.185	1	8.90433	0.0365833	0	0.357766	0.270642	1.24944	2000ng/ml TBT	200ng/ml TBT	100 - 7.99	13939.5	9.4	12600.6	12613.1	12071.8	11008.2	11809	12959.4	10158.2	8077.29	11742.2	9723.89	12379.2	9784.46	12047.4	10364.9	11829.4	11381.2	14061.9	9870.81	30721.3	11791	11615.8	11256	11654.5	10544.3	13482.4	11994.3	11497	10802.3	11177.1	11586.3	12577	12753.1	10431	11938	12651.9
8.90_255.1586m/z		255.159	1	8.90433	0.0261333	0	0.966497	0.564825	1.11763	2000ng/ml TBT	200ng/ml TBT	100 - 7.53	9958.18	8.13	8642.99	9061.33	9459.41	8649.22	11073.9	10694.6	6901.11	9597.97	8719.98	8919.89	8299.68	7219.37	10161	9202.03	10222.8	8536.01	7752	7447.59	21147.3	7766.45	6340.68	9301.67	10045.1	9864.66	8911.4	9473.75	9158.17	8682.93	8041.61	10219.5	9611.35	8834.29	9263.07	8177.6	10356.1
8.94_478.3231m/z		478.323	1	8.93572	0.193467	0	0.0619862	0.0703419	1.08102	Control	2000ng/ml TBT	100 - 32.7 - 3.29	1.32818e+06	5.37	1.25241e+06	1.39664e+06	1.31603e+06	1.36038e+06	1.3656e+06	1.29478e+06	1.42325e+06	1.21639e+06	1.10183e+06	1.408e+06	1.25173e+06	1.2971e+06	1.289e+06	1.26847e+06	1.19441e+06	1.16915e+06	1.28264e+06	1.28029e+06	1.19416e+06	1.43327e+06	1.15528e+06	1.20776e+06	1.2965e+06	979197	1.35117e+06	1.30095e+06	1.40264e+06	1.2857e+06	1.27829e+06	1.33712e+06	1.29028e+06	1.16556e+06	1.29897e+06	1.3854e+06	1.32979e+06
8.94_279.0929m/z		279.093	1	8.93572	0.522367	0	0.728458	0.457071	1.01004	Control	QC Samples	100 - 18.2	2.85425e+06	1.65	2.8242e+06	2.91967e+06	2.92302e+06	2.87601e+06	2.78719e+06	2.83415e+06	2.9217e+06	2.74804e+06	2.71529e+06	2.93182e+06	2.84068e+06	2.89294e+06	2.92555e+06	2.8102e+06	2.85394e+06	2.82197e+06	2.80139e+06	2.84796e+06	2.85526e+06	2.97329e+06	2.75801e+06	2.83929e+06	2.96878e+06	2.75389e+06	2.8385e+06	2.75455e+06	2.80931e+06	2.74359e+06	2.78651e+06	2.85486e+06	2.83635e+06	2.8088e+06	2.83431e+06	2.84622e+06	2.90944e+06
8.93_473.3447m/z		473.345	1	8.93048	0.0314	0	0.85701	0.515674	1.10811	QC Samples	2000ng/ml TBT	100 - 18.6	11243.2	20.87	10114.2	11756.6	9278.98	7462.16	9663.23	9681.59	14019.6	13475.3	5790.36	14150.4	15494.4	11414.6	13149.4	11034.6	6393.13	8566.65	5917.81	11508.2	9953.49	11413	9595.87	13348.2	8493.45	10940.6	11597.9	9993.89	5805.98	9404.02	10763.9	14713.2	14606.3	7558.29	11842.5	14023.7	13711.2
8.93_506.3543m/z		506.354	1	8.93048	0.0261667	0	0.193229	0.171615	1.88217	QC Samples	200ng/ml TBT	100 - 26	8733.47	24.69	9599.98	7569.03	8596.55	5869.79	5992.2	6878.29	6118.56	4258.29	3111.8	7303.69	5616.75	4640.54	4248.62	8864.55	1697.28	1637.69	8120.14	7360.14	8447.11	10141.2	6652.51	6351.98	0	1502.72	12622.8	6428.06	10793.8	7937.66	7777.33	6701.19	6190.16	9540.25	8366.89	7295.32	10963
8.93_496.4205m/z		496.421	1	8.93048	0.183117	0	0.000316953	0.000816422	1.20228	Control	2000ng/ml TBT	100 - 16.5	181468	7.64	162564	206484	191552	173765	177994	170825	191249	177307	173252	184903	198183	175496	184446	149183	164461	140260	152459	149632	152581	166127	164315	148483	144608	129290	176626	161445	182577	161495	179088	190247	181828	183658	184510	207321	192869
8.93_621.4353m/z		621.435	1	8.93048	0.219633	0	1.21004e-05	4.34568e-05	1.39182	QC Samples	2000ng/ml TBT	100 - 22.5	359012	10.34	335630	391925	383506	378600	354980	306155	334129	295403	318680	338055	397077	359470	344613	255144	294073	270023	245135	258441	242912	274459	323371	234482	284580	200165	324187	329322	354990	303461	345684	361205	391196	364844	407363	432865	388041
8.93_576.3774m/z		576.377	1	8.93048	0.2509	0	1.55054e-05	5.43558e-05	1.19357	QC Samples	2000ng/ml TBT	100 - 25.5	731975	4.8	714819	776656	733880	715135	710443	695634	744335	644863	680977	726200	716748	699964	724485	599079	657946	570789	606331	598196	589979	662074	636977	620311	624932	567339	730525	700223	720271	703790	707041	752061	774979	768440	796228	801583	764657
8.86_282.2060m/z		282.206	1	8.8573	0.0418167	0	0.214783	0.18608	1.06899	200ng/ml TBT	Control	100 - 8.54	25289.4	5.74	22718.4	23028.4	24009	23548.4	22454.2	27960.7	22434.6	23104.1	25098.9	26567.7	26355.4	26127.5	22599.5	24172.1	24599.6	26794.7	23850	28819.2	22284.4	25505.3	22989.3	23027.9	29041.2	25436.1	23114.2	24009.2	24277.2	23279.1	23478.1	23085.5	23937.2	22641.3	24361.3	24306.6	25433.2
8.93_558.4212m/z		558.421	1	8.93048	0.188333	0	0.000505874	0.00123186	1.09198	QC Samples	2000ng/ml TBT	100 - 27 - 1.14	566661	3.08	553714	571100	572868	589644	578710	538439	592642	516841	498643	575281	552735	551386	554974	480907	521745	497733	506586	512781	511507	558956	533589	537780	537923	452315	601787	557880	583052	548920	566671	559235	584704	555082	570544	569086	547480
8.93_302.3047m/z		302.305	1	8.92525	0.04185	0	0.00449924	0.00808904	1.20479	QC Samples	2000ng/ml TBT	100 - 11	13624.9	6.93	13705.6	14237.1	12234.6	14022.9	14615.5	14115.8	13804.5	12046.1	9246.09	13202.3	15112.5	10972	13255.2	12418.8	10828.8	10869.8	10880.1	10404.2	9256.7	14104.4	12474.1	11084.4	13898.3	8369.11	13739.9	13429.7	14652.9	11710	14335	15259.7	15315.2	14580.5	12238.7	15789.8	12285.6
8.93_548.3463m/z		548.346	1	8.92525	0.402233	0	0.0688178	0.0765561	1.04867	QC Samples	2000ng/ml TBT	100 - 26.3 - 4.69 - 0.185	5.22165e+06	2.76	5.06535e+06	5.15937e+06	5.26289e+06	5.06331e+06	5.14123e+06	5.28832e+06	5.40791e+06	4.59692e+06	4.87865e+06	5.13828e+06	5.17759e+06	5.07157e+06	5.3792e+06	4.7932e+06	5.17175e+06	4.7895e+06	4.81583e+06	4.93977e+06	4.96804e+06	5.38287e+06	4.88109e+06	5.20367e+06	5.12758e+06	4.51583e+06	5.4534e+06	5.33061e+06	5.21479e+06	4.99292e+06	5.12392e+06	5.19386e+06	5.27552e+06	5.26496e+06	5.31335e+06	5.16861e+06	5.30684e+06
8.92_394.3522m/z		394.352	1	8.92002	0.0156833	0	0.0733485	0.0803323	2.14927	Control	2000ng/ml TBT	100	5596.7	23.17	4744.88	7203.75	6757.7	4508.25	5220.43	4328.82	7392.22	4617.54	2033.58	4481.29	4101.77	2721.55	4981.26	5216.93	2432	3018.75	4455.25	0	1816.42	3699.42	3670.22	2607.75	1606.59	2976.35	3833.92	6326.76	4607.72	4000.62	4252.53	5014.1	3127.24	5353.17	2869.1	4183.99	6294.51
8.91_318.2787m/z		318.279	1	8.9148	0.0209167	0	0.0252318	0.0343862	1.56361	Control	2000ng/ml TBT	100 - 22.8	3842.76	21.9	4177.08	2556.49	5202.36	4098.28	4217.15	4216.55	3140.11	3134.1	2925.3	3499.46	3597.85	1193.35	4250.61	801.716	4001.77	1798.76	851.327	997.78	955.997	3224.66	3863.62	4850.83	1167.04	3749.76	2957.71	4588.97	3678.74	5394.19	3689.13	4045.63	3952.83	4632.89	4229.23	4134.89	3216.68
8.91_260.2576m/z		260.258	1	8.90957	0.0156833	0	0.477018	0.334965	1.10503	QC Samples	2000ng/ml TBT	100 - 15.4	5193.75	12.74	4908.63	4611.09	5489.61	6031.99	4613.73	5498.38	6028.25	4085.45	4796.5	4468.99	5916.28	3514.8	5895.66	5812.39	5596.69	4021.2	3976.09	4642.96	3049.47	6033.75	5490.86	4113.78	4716.85	5576.94	5528.36	4655.11	5925.13	5125.42	5412.28	5545.87	4878.61	4960.57	5546	4984.17	4134.72
8.90_349.2943m/z		349.294	1	8.90433	0.0157	0	0.251879	0.210018	1.22898	QC Samples	2000ng/ml TBT	100	3190.31	15.31	3237.29	2925.69	2986.09	3354.44	4107.41	3046.14	2389.39	3248.94	2251.44	2155.17	4268.86	1252.49	3716.57	3835.02	3157.97	3708.15	2308	1205.8	3564.43	4130.96	3769.18	3669.53	0	2119.29	1934.2	2108.81	4735.16	3408.23	2028.38	2649.99	4381.39	3402.55	2504	4034.44	3721.18
8.90_300.2164m/z		300.216	1	8.90433	0.0261333	0	0.682311	0.436007	1.12143	2000ng/ml TBT	200ng/ml TBT	100 - 7.45	6851.74	18.4	7641.6	5054.36	7534.58	6052.38	7853.21	6884.79	3230.86	5647.16	5972.83	4736.86	5184.42	2733.2	9110.34	7796.65	8204.76	5139.73	5068.17	4985.38	14834.1	5969.42	5519.11	4451.78	7437.37	6548.57	4802.91	6271.82	8381.96	5652.37	7038.45	8076.54	7988.34	5870.98	7050.29	8248.26	6303.4
8.93_468.3892m/z		468.389	1	8.93048	0.292483	0	0.976412	0.564896	1.00595	QC Samples	200ng/ml TBT	100 - 24.8 - 0.345	1.43849e+06	2.6	1.40906e+06	1.43669e+06	1.47199e+06	1.39887e+06	1.43019e+06	1.46913e+06	1.49224e+06	1.37073e+06	1.39484e+06	1.46109e+06	1.42533e+06	1.4438e+06	1.49966e+06	1.38499e+06	1.46163e+06	1.36851e+06	1.36314e+06	1.44216e+06	1.44337e+06	1.50918e+06	1.43694e+06	1.47951e+06	1.46974e+06	1.35167e+06	1.47827e+06	1.42299e+06	1.43235e+06	1.3679e+06	1.37457e+06	1.43233e+06	1.47461e+06	1.45396e+06	1.46742e+06	1.40515e+06	1.47013e+06
8.94_324.1507m/z		324.151	1	8.93572	0.104733	0	0.000152304	0.000426893	1.18045	QC Samples	2000ng/ml TBT	100 - 14.4	61754.6	7.22	61867.1	65530.9	66261	63587.8	60867	57022.8	63718.5	53170.4	50592.1	63236.8	59513.7	58805.8	55686	50391.3	52217.3	51679.6	51190.1	54628.3	51306.9	59118.9	49593.8	53005.2	57509.5	42162.6	57299.7	54976.5	61927.3	57261.3	60385.7	64149.2	66757.8	64583.7	66249.3	65605.8	65726.8
8.86_300.2891m/z		300.289	1	8.8573	0.0470333	0	0.952681	0.558456	1.025	200ng/ml TBT	2000ng/ml TBT	100 - 9.67	21822.8	8.07	20399.3	23458.1	21470.5	21502.7	20844.3	23582	22072	18209.9	20492.4	18110.1	24491.4	20815.1	21641	23572.4	21580	23879.8	21542.8	20074.7	18965.9	19396.4	25207.4	19037.4	23413.8	22685.7	22573.2	21335	18737	18548	19852.8	20003.9	24062.2	21094	25272.4	21479.8	21940
8.86_450.3785m/z		450.379	1	8.8573	0.240317	0	0.344901	0.26329	1.02632	2000ng/ml TBT	Control	100 - 24.1 - 0.193	905309	2.66	856049	895893	887698	839601	894718	908062	915063	859632	868577	871042	903010	914919	939449	883357	946192	899818	885890	884308	905319	930463	936021	911457	920887	868124	882806	887516	876737	839297	863011	860448	905892	880609	875048	878905	943796
8.80_322.2951m/z		322.295	1	8.79988	0.01565	0	0.576728	0.385876	1.08264	2000ng/ml TBT	200ng/ml TBT	100	9315.05	10.85	9060.2	10855.2	9639.73	8430.23	6975.83	9868.66	8095.61	7376.49	8506.12	8367.25	8861.26	8398.49	10012.2	9652.44	7029.26	8004.93	8864.67	10060.3	10288.4	7373.38	7838.95	11156.9	9372.26	9565.46	7764.28	8609.17	8463.1	8644.62	7748.25	8529.34	11069.6	8559.93	10240.7	8503.57	8153.17
8.79_318.2784m/z		318.278	1	8.79467	0.0312833	0	0.151399	0.141175	1.12288	200ng/ml TBT	Control	100 - 13.2	17639.5	5.25	13519.2	17426.7	12625.7	19051.8	18403.8	14955.2	14725.7	14965	18276.2	17332	17754.3	16431	19238.2	17316.1	16599.5	18168.4	15494.6	21000	12681.3	14927.3	14717.4	15818.4	16334.7	15310	18282.6	14819	17287.2	13852.4	12267.3	14421.1	15014.4	17347.5	17327.8	15449	16354
8.79_639.1540m/z		639.154	1	8.78945	0.0364667	0	0.259623	0.214646	1.70738	2000ng/ml TBT	QC Samples	100	18312.7	20.69	13474.2	17953	18827.4	13500	21146.7	23727.2	14877.2	19357.8	17963.1	13805	11218.9	15645.9	12424.3	21576.3	5363.73	28201.2	4200.92	20576.7	19223.6	20468.1	23344.6	12323.4	25716.3	20648.2	10389.7	13292	12256.1	20482.8	23383.2	5705.4	12344.1	5777.87	14176.3	15910.8	3959.53
8.78_200.2952m/z		200.295	1	8.78425	0.0729	0	0.407823	0.299389	1.17275	2000ng/ml TBT	QC Samples	100	24730.4	14.15	20684.3	17229.6	20329.4	20242.6	25297.1	17296.2	21089.9	36786.8	20441.2	33019.7	18049.5	18401.8	15858.7	14942.8	27366	28007.6	24756.7	32088	24348.5	20959.5	22579.6	24004.9	22109.2	26996.8	21301.2	21884.8	16872	20748.9	15858.3	13131.6	17463.6	16976.4	23234.1	18458.4	32229.5
9.20_285.2896m/z		285.29	1	9.19703	0.0678833	0	0.128278	0.124487	1.03849	2000ng/ml TBT	QC Samples	100 - 15.9	183915	2.42	172855	168963	180401	190470	178461	190783	181267	177350	178474	175038	170388	188124	185503	193527	186040	177898	189935	182938	182400	190713	184565	182668	180438	177660	183009	167381	175654	175590	175500	171973	183925	172386	170274	172085	182131
8.78_356.3516m/z		356.352	1	8.77903	0.03125	0	0.176791	0.159851	1.14139	200ng/ml TBT	2000ng/ml TBT	100	19567.9	10.33	16057.5	20752.5	18548.7	18060.5	16945.5	20798.4	21568.9	18933.5	19933.7	16750.9	17877.3	20534.8	23070	22024.9	19565.3	16786.4	18380.8	22356.8	20118.7	12899.8	12754.2	18962.4	16701.2	14977.3	18293	20970.7	18179	15861.9	20639.1	19295.6	15567	14886.2	20684.2	20008.8	16981.6
8.78_284.2945m/z		284.294	1	8.77903	0.0156167	0	0.716437	0.4514	1.08862	Control	2000ng/ml TBT	100	10506.5	13.91	8560.21	11038.5	9436.4	11057.5	9300.32	8668.1	12594.1	13396.6	9426.65	9240.82	9991.48	9230.81	9941.52	12891.2	11212.1	6914.57	8825.07	11046.9	7313.4	11240.6	12868.1	12067.9	7134.64	6713.04	8095.69	10565.1	10452.2	9252.85	12881.3	11084.3	9637.03	9891.67	10919.5	10133.8	8436.74
9.20_308.2216m/z		308.222	1	9.20225	0.0156333	0	0.258821	0.214339	1.1459	200ng/ml TBT	QC Samples	100	10187.4	11	8052.78	7276.96	11316.9	10644.4	9317.98	10613.4	9315.86	8494.83	9982.08	9375.76	11012.3	11084.2	10931.5	9931.41	7968.31	11213.7	12000.6	8772.04	7451.47	6494.16	8450	11151.9	10992	9867.84	8786.35	9153.13	8656.36	9770.43	8028.32	8257.44	7222.9	8653.75	7091.3	9144.12	8990.28
8.77_470.3684m/z		470.368	1	8.77383	0.19275	0	3.76566e-05	0.000120656	1.10107	2000ng/ml TBT	QC Samples	100 - 22.5	1.08669e+06	2.65	980875	944646	996850	969558	1.00726e+06	1.00883e+06	994284	1.02988e+06	999626	1.06022e+06	1.03392e+06	1.06198e+06	1.09568e+06	1.11465e+06	1.04664e+06	1.13185e+06	1.07419e+06	1.16186e+06	1.10242e+06	1.10339e+06	1.04667e+06	1.00961e+06	1.08796e+06	1.10741e+06	982712	948227	951679	915026	975108	949386	945232	927045	988320	954333	1.04288e+06
8.77_186.2215m/z		186.221	1	8.77383	0.328783	0	4.80237e-05	0.000150587	1.04772	2000ng/ml TBT	QC Samples	100 - 10.9	857744	1.63	794239	833735	832950	804748	824961	845751	843017	798650	828535	831563	796530	820937	839535	821785	852107	844777	868866	854861	857812	858804	833682	842862	874086	870982	815057	819409	826345	796358	814563	806333	821429	804202	816080	811126	823360
8.76_426.3422m/z		426.342	1	8.76343	0.0468333	0	0.00861111	0.0140709	1.34039	2000ng/ml TBT	Control	100 - 14.3	52799.9	18.64	36803.4	27053.6	36714.4	35706.7	35370.1	43261.9	45430.4	54790.8	39691.3	41778.4	39092.1	57637.8	60079.5	58796.4	45057.5	41987.6	48225.7	72697	51051.8	60748.8	46618.5	50731.6	35287.5	57038.3	38061.5	39969.5	30509.9	29880.5	37380.1	40573.2	40034.6	41423	32097.3	34509.7	45364.9
8.74_353.1447m/z		353.145	1	8.73747	0.208483	0	0.008134	0.0133612	1.06601	2000ng/ml TBT	Control	100 - 20.3	384576	2.29	333138	361051	374174	345590	379086	372267	364353	356429	360150	394604	360549	355651	378980	372580	359226	380712	383576	396293	379864	376892	390044	372174	381757	396010	366435	350248	362127	339024	360336	358907	351019	338338	374827	355446	370294
8.73_426.3432m/z		426.343	1	8.72708	0.0311167	0	0.0418902	0.0519026	1.38461	2000ng/ml TBT	QC Samples	100 - 16.2	87510.7	22.06	47518.2	60208	54744.8	52077.3	59940.7	65943	89780.3	104922	57019	77965.7	79076.9	91787.4	109090	93295.4	75626.8	58084.9	84182.2	114203	84057.9	113390	91690.9	61270.1	52831.7	98459.9	70272.1	40585.7	39070.1	54995.3	57701.4	62589.7	46041.7	43572	49090.4	40812	86823.9
8.71_216.2318m/z		216.232	1	8.71153	0.1299	0	8.05343e-05	0.000240734	1.06414	2000ng/ml TBT	QC Samples	100 - 10.6	705770	0.98	639235	637403	702395	665879	670415	719896	699118	681009	702560	691090	682098	692362	684553	682388	686978	690114	699236	723171	707158	711275	708564	681096	708940	706716	649026	652284	656875	644457	639788	658916	652330	669168	667542	674948	665177
8.67_426.3425m/z		426.342	1	8.67012	0.0465833	0	0.00371761	0.00692731	1.23144	2000ng/ml TBT	Control	100	257344	11.43	188407	211259	176724	161106	197764	217451	242218	276893	185865	266922	240707	262766	302803	288566	255325	226902	241764	306345	219910	260118	255190	227415	257458	290549	222811	206709	206843	164083	201583	202416	190302	196096	175865	183396	255723
8.81_302.3047m/z		302.305	1	8.8051	0.0365	0	0.323236	0.251455	1.07238	200ng/ml TBT	Control	100 - 9.93	24994	6.08	22014	21539.8	23672.2	22849.5	22446.1	25859.6	23484.2	24591.5	25833	22107	25453	23227.9	25185.1	23778.3	28237.7	26129.9	24200.2	29065.9	24500.2	22695.1	22609.9	22762.2	20840.3	23677.5	22281.6	24806.2	24964.8	23070.4	22310.4	23202.3	27119.5	22304.2	26652.6	25617.2	22605.3
8.81_620.4036m/z		620.404	1	8.81032	0.0260667	0	3.13775e-06	1.29988e-05	6.99799	2000ng/ml TBT	Control	100 - 14	34139.8	21.77	6850.78	2989.29	517.194	2886.48	6694.91	5186.06	2726.11	11177.3	11436.8	24097.8	15411.1	25247.6	38246.2	45865.4	38893.2	43623.1	43308.1	36547	28980	36814.5	36622.7	42124.4	23425.9	25295.9	5286.56	15568.8	6129.35	10515.3	3378.87	3149.52	6632.6	11045.2	14393.6	2670.58	12804.4
8.41_488.6288m/z		488.629	1	8.40723	0.0638	0	0.295959	0.236647	1.05118	Control	QC Samples	100 - 0.327	39765.6	3.84	40063.5	37515.6	39718.3	37465.9	41792.5	40314.6	40535.5	40718.8	39770.1	38886.1	38102.7	36248	38928.2	44362.2	38330.6	39937.5	34426.4	39336.7	41016.9	40604.8	41793.4	36502.9	31655.8	40645.6	38902.3	40568.6	37725.9	40549.9	36466.6	33372.8	38235.6	34079.2	40906.2	39344.4	37719
8.82_214.2524m/z		214.252	1	8.81553	0.349467	0	8.72782e-05	0.000259032	1.04713	2000ng/ml TBT	QC Samples	100 - 13.3	2.74248e+06	1.54	2.57393e+06	2.63233e+06	2.69661e+06	2.59093e+06	2.65276e+06	2.6883e+06	2.67703e+06	2.59947e+06	2.68876e+06	2.68455e+06	2.64201e+06	2.68193e+06	2.75839e+06	2.70886e+06	2.74702e+06	2.75367e+06	2.74685e+06	2.77908e+06	2.72103e+06	2.71843e+06	2.65158e+06	2.69872e+06	2.83546e+06	2.78866e+06	2.59741e+06	2.5401e+06	2.62013e+06	2.52736e+06	2.51578e+06	2.57338e+06	2.63269e+06	2.59009e+06	2.61594e+06	2.62651e+06	2.69225e+06
8.86_514.3948m/z		514.395	1	8.8573	0.19855	0	0.22469	0.192985	1.02928	QC Samples	2000ng/ml TBT	100 - 25.5 - 1.09	825694	2.62	804886	805342	846512	788312	845825	826983	846037	751770	811480	813492	820974	791951	822515	794742	856727	838537	777814	804091	772122	806466	835932	809571	831409	780264	840930	814289	842541	785463	810061	805793	865852	794495	829365	848713	832370
8.85_89.1074m/z		89.1074	1	8.84685	0.0470167	0	3.75735e-05	0.000120466	1.73835	QC Samples	2000ng/ml TBT	100 - 8.41	1470.68	18.33	1583.55	1801.47	1631.48	1516.27	1415.21	1154.88	1083.29	1167.56	1263.77	1370.65	1559.73	1639.63	822.581	1107.25	851.691	1140.4	1102.42	935.367	921.217	497.969	811.545	644.366	1183.07	672.226	1120.33	1549.99	1607.5	1386.25	1342.08	1396.09	1607.91	1600.32	1729.36	1932.19	1826.87
8.85_158.1538m/z		158.154	1	8.84685	0.204	0	5.35955e-08	3.04032e-07	1.09823	2000ng/ml TBT	QC Samples	100 - 5.18	89593	2.57	81120.4	81312.4	83230.7	83876.2	79875.2	86807	85105.3	83160.7	82631.9	81558.6	85562.9	86445.2	85347.1	87721.6	89901.9	88285.7	90048.1	86147	88563.4	87904.4	89638.2	90869.7	89536	94037.2	78478.5	81931.5	79485.1	78586.9	80612.5	80878.5	79332.7	83327	81776.2	82232.5	83372.5
8.84_291.2521m/z		291.252	1	8.84162	0.0261167	0	0.295588	0.236647	1.10451	2000ng/ml TBT	Control	100	9813.22	7.13	8517.6	10004.6	8749.89	9267.67	8230.01	9264.21	9087.22	7955.94	9932.64	7242.56	8803.69	8613.32	11645.5	9095.3	9393.6	10770.7	11672.5	8165.89	8508.55	10638.1	10196.1	9621.86	9737.57	9965.2	8953.18	9101.91	9960.54	8897.24	10186.9	9258.78	9990	9238.03	8707.52	9035.02	11129.4
8.84_318.2784m/z		318.278	1	8.84162	0.0365667	0	0.66002	0.425851	1.06459	QC Samples	200ng/ml TBT	100 - 14	10528.5	9.04	10136.7	10023.9	11122.8	10251.9	7376.16	12441.1	9023.84	10172.2	8557.73	10255	9108.78	13007.6	9057.06	9269.72	10440.8	9421.33	9551.67	9787.57	8898.32	10052.3	10616	12020.4	9867.56	10191.9	10275.9	10563.8	9774.28	11467.5	10848.9	9343.8	10274.3	9450.64	9428.15	11577.3	12180.9
8.84_328.2148m/z		328.215	1	8.84162	0.109683	0	0.00735595	0.012278	1.12733	2000ng/ml TBT	Control	100 - 7.74	112292	4.11	93073	91471.4	95459.8	99704.3	103800	101218	110485	101660	97227	98246	110205	102228	106135	119253	107451	107943	118811	117164	109145	113141	103799	112034	112306	111940	106467	90218.6	87540	90282	101264	99739.6	86901.4	95614.8	89493.6	106493	107828
8.84_403.2322m/z		403.232	1	8.84162	0.313217	0	6.80029e-06	2.6013e-05	1.20276	200ng/ml TBT	Control	100 - 20.1	1.79091e+06	4.58	1.41014e+06	1.40925e+06	1.53432e+06	1.445e+06	1.40895e+06	1.46456e+06	1.61325e+06	1.62654e+06	1.63843e+06	1.6947e+06	1.81434e+06	1.79335e+06	1.88551e+06	1.845e+06	1.9065e+06	1.74949e+06	1.6814e+06	1.74211e+06	1.80158e+06	1.90257e+06	1.78853e+06	1.72535e+06	1.66576e+06	1.67912e+06	1.49216e+06	1.47446e+06	1.47707e+06	1.3437e+06	1.38447e+06	1.37733e+06	1.46105e+06	1.45658e+06	1.48679e+06	1.42333e+06	1.62171e+06
8.86_308.2790m/z		308.279	1	8.8573	0.120133	0	0.216267	0.187009	1.04354	2000ng/ml TBT	Control	100 - 8.54	86069.2	3.18	78140.6	85248.9	82597.5	84344.9	85515.4	80123.9	84514	79340	83221.2	81394.8	83290	80338.4	89815.2	86103.2	90407.7	81541.7	88560.4	81118.3	84931.6	86692.7	89611.3	87730.9	83857.7	86051	82344.2	78917.7	82258.7	77301.1	77648.2	78902.7	82018.6	83750.3	78738.4	79047.7	87516.3
8.84_448.2901m/z		448.29	1	8.84162	0.391517	0	0.00148162	0.00313666	1.17306	200ng/ml TBT	Control	100 - 22.8 - 1.62	3.14339e+06	4.89	2.50162e+06	2.67856e+06	2.76e+06	2.85602e+06	2.56464e+06	2.52866e+06	2.68851e+06	2.85924e+06	2.91143e+06	3.06046e+06	3.27981e+06	3.241e+06	3.31828e+06	3.17444e+06	3.22393e+06	2.93775e+06	2.84249e+06	3.04756e+06	2.9152e+06	3.12652e+06	2.94129e+06	2.76104e+06	2.78551e+06	2.7268e+06	2.54234e+06	2.50215e+06	2.62197e+06	2.28808e+06	2.4345e+06	2.53447e+06	2.72393e+06	2.70197e+06	2.82235e+06	2.72099e+06	3.15948e+06
8.84_355.1521m/z		355.152	1	8.8364	0.11485	0	0.00752022	0.0125094	1.06998	200ng/ml TBT	QC Samples	100 - 7.43	115983	2.53	116218	113931	115555	114807	111876	110939	111439	107663	114347	113168	120294	116393	115240	117497	109503	121419	111609	118100	112069	119984	104684	117814	111703	106038	107571	96502	102208	102364	111394	109085	107507	114955	112329	107416	109656
8.84_172.2058m/z		172.206	1	8.8364	0.292483	0	7.40503e-06	2.81752e-05	1.06289	2000ng/ml TBT	QC Samples	100 - 9.2	366630	1.33	338301	348174	354140	340649	346678	355866	366146	348308	358737	353550	342142	353661	365548	357499	367718	360101	372698	362221	364017	364583	360153	366307	373718	369341	342973	334668	347602	335757	339170	347812	343818	334267	336304	345131	349076
8.84_425.2140m/z		425.214	1	8.8364	0.333967	0	6.3448e-06	2.45148e-05	1.1815	200ng/ml TBT	Control	100 - 19.8	1.68607e+06	4.07	1.31535e+06	1.34854e+06	1.45932e+06	1.38451e+06	1.41205e+06	1.43012e+06	1.51e+06	1.55664e+06	1.58614e+06	1.57842e+06	1.68619e+06	1.73013e+06	1.76242e+06	1.73179e+06	1.72433e+06	1.68917e+06	1.59359e+06	1.72512e+06	1.69282e+06	1.81335e+06	1.67483e+06	1.67326e+06	1.60056e+06	1.64978e+06	1.43005e+06	1.42421e+06	1.4535e+06	1.29469e+06	1.31788e+06	1.33812e+06	1.36173e+06	1.37924e+06	1.39115e+06	1.35973e+06	1.53939e+06
8.83_602.4624m/z		602.462	1	8.83118	0.135767	0	0.111111	0.111244	1.17532	200ng/ml TBT	2000ng/ml TBT	100 - 20.5	105472	13.63	82455.4	75484.4	90844.2	101266	111518	76939.5	93336.3	86810.5	113018	97651	102458	88565.1	110892	115129	130204	85860	92697.1	109923	100240	82259.4	91221.2	63788.9	89099.4	88685.9	90101.2	89287.9	108933	72434.5	91909.2	102970	85501.8	74565.4	97350.1	97221.8	105284
8.83_420.2586m/z		420.259	1	8.83118	0.2665	0	0.000920981	0.00207002	1.23466	200ng/ml TBT	Control	100 - 12.1	301365	5.12	229634	248457	247909	249093	229005	238374	267836	242398	261012	275149	306940	312996	327573	322867	315601	288784	274005	313476	294865	332782	294395	288540	254681	255385	271598	250548	250741	217946	232341	236030	254228	252891	248763	224341	290246
8.83_197.1655m/z		197.166	1	8.82595	0.0313	0	0.259197	0.214472	1.05139	2000ng/ml TBT	QC Samples	100 - 4.47	19128.3	3.51	20005.2	20164	19726.7	19067.1	17143.6	16725.9	17705.5	17129.7	18842.1	18909	17607	18047.2	19469.7	19163.1	19171.2	19382.8	21377	19278.4	16906.9	19694.9	19575.6	19700.5	18438.7	18054.6	19391.3	17333.5	18674.9	17208	16514.6	17707.5	17888	18810.8	19137.5	18001.7	18598.3
8.82_442.3373m/z		442.337	1	8.82073	0.0835	0	0.184554	0.165263	1.0558	2000ng/ml TBT	Control	100 - 11.7	76358.2	4.66	77491.9	71978.6	72221.9	67952.7	71191.6	76286.4	80158.9	61299.4	73494.2	73159.8	70545	75297.6	77813.5	75323.7	82318.1	76304.7	72306.5	79989.3	74424	78585.6	72063.4	86141	70274.2	77081.7	67009	79275.7	72845	68408.9	66430.3	70170.2	72179	72952.9	70495.1	68321.6	77602
8.84_336.3103m/z		336.31	1	8.8364	0.0156667	0	0.156169	0.145041	1.15478	QC Samples	Control	100	7445.15	12.4	5042.22	6295.63	7928.11	5217.02	7336.95	6907.16	7421.71	5429.35	6662.6	7568.15	7112.59	6321.15	6972.29	6444.23	9107.05	6966.42	10206.6	7160.43	5468	7087.54	5132.52	7062.59	3907.13	6185.13	6750.4	7428.86	7485.14	8754.05	6276.69	7058.08	5782.99	8725.83	7176.17	7197.89	9896.91
8.94_408.2444m/z		408.244	1	8.93572	0.0890167	0	0.0160455	0.0237824	1.15326	Control	2000ng/ml TBT	100 - 18.8	43344.4	9.13	46612.4	45459.1	48291.7	42544.7	42463.3	36742.5	46644.3	37997.3	32912.7	43685.6	39303.7	43236	37672.7	38564.3	33099.1	32329.3	42404.5	39657.1	34955.1	46546.9	36343.9	34966.4	38816.2	26984	38099.7	48045.5	47691.1	40362.6	40670.8	40420.5	37945.5	39133.8	44835.9	45336.8	39698.1
8.94_301.0749m/z		301.075	1	8.93572	0.03665	0	0.788125	0.484521	1.05216	2000ng/ml TBT	Control	100 - 8.91	13650.6	8.06	13803.8	14058.7	11838.9	11635.1	11950.1	13374.3	15539.6	11590.7	12677.2	15539.3	13299.9	14329.3	13337.4	11982.3	12937.5	13752	12804.3	13377.9	15128.9	15931.3	10970.1	15252.1	15165.9	10574.2	11455	11565.9	12919.3	11882.3	13373.9	12018.1	13641.4	13311	14094.1	13132.7	14414.4
8.94_230.2754m/z		230.275	1	8.93572	0.0157	0	0.181777	0.163324	1.19887	QC Samples	2000ng/ml TBT	100	4369.49	8.54	4139.45	3532.18	4329.32	4307.13	4281.17	3712.27	4619.44	4069.2	4679.11	4075.13	3794.6	4798.69	1899.7	4437.9	2786.86	3197.5	3234.08	5304.09	3925.75	3283.9	4027.73	4593.52	3984.42	803.979	3948.37	4526.57	4451.82	4357.88	4354.46	3978.77	4201.11	4400.07	5031.54	5088.4	4919.57
9.01_351.3295m/z		351.33	1	9.0143	0.120367	0	0.0113313	0.0176989	1.69851	Control	200ng/ml TBT	100	11424.3	17.9	14756.7	13050.8	8838.29	11443.7	12551.4	12161.6	12096.2	6496.04	9094.11	11567	6467.75	6477.87	5911.41	904.706	6750.48	6635.48	9436.88	5386.57	7295.99	7928.88	9166.82	6359.65	7706.84	7048.18	11156.1	12079.1	12502.7	12035.3	11490.4	10571.1	14509.1	10356.5	11156.6	9851.6	8406.15
9.01_190.0494m/z		190.049	1	9.0143	0.0209	0	0.0439523	0.0540151	1.17718	QC Samples	Control	100 - 6.52	6493.82	7.75	6004.61	5524.27	5093.45	6116.05	5582.22	5559.62	5435.07	4815.99	6496.38	6598.26	4594.64	5564.69	5596.96	6185.29	6185.01	5786.66	5763.94	4205.6	4131.52	5952.41	6161.34	5381.65	6748.64	7502.69	7022.17	7176.93	6953.12	7790.77	7203.21	6573.95	7081.08	5915.58	5710.17	5720.19	6422.71
9.01_177.0547m/z		177.055	1	9.0143	0.02615	0	0.211867	0.184257	1.117	2000ng/ml TBT	200ng/ml TBT	100 - 4.77	9266.11	7.49	9893.39	9565.91	9510.05	9360.69	6929.77	9691.31	9169.61	7460.87	8366.24	8991.87	7310.92	8131.31	7937.35	8496.95	9236.38	7893.21	9695.42	8596.51	10382.5	9985.39	8298.28	8179.91	9433.26	9557.55	9442.99	8952.18	8066.93	8092.41	7092.96	8167.87	9756.32	8360.13	8457.81	9314.23	10830.8
9.01_212.2369m/z		212.237	1	9.0143	0.0365833	0	0.824538	0.501289	1.03723	2000ng/ml TBT	200ng/ml TBT	100 - 6.45	13462.6	6.68	12682.7	12871.5	15321.3	13091.4	13448.8	11025.8	14390.7	12328.2	11714.9	14086.1	13052.7	13837.3	12547.6	13753.7	12042.5	12799.9	14746.9	12482.3	13570.9	12987.7	14534.1	12755.9	11774.8	14848.1	12183.5	14520.6	12463	12178.5	11051.8	13650.6	12956.3	11062.7	13674.4	14087.8	14497.6
9.01_149.0232m/z		149.023	1	9.0143	0.0417667	0	0.22587	0.193536	1.06103	2000ng/ml TBT	Control	100 - 4.57	23180.3	3.37	22949.7	22455.9	23432.3	21760.3	21211.8	21406.7	21390.4	20168.5	22327.5	23392.4	22162.3	21396.1	22534.4	22661.9	22546.3	21003.9	23781.8	21162.6	23359.1	23526.6	24523.3	21457.5	21936.7	25694.8	20908.8	21880.9	21659.1	22007.8	22226.7	21063.1	22715.5	21578	20552.2	20889	27054.6
9.01_322.1856m/z		322.186	1	9.00907	0.0157167	0	0.0904157	0.0948884	1.4122	200ng/ml TBT	Control	100	5065.96	14.98	3980.71	2637.4	3583.62	4733.9	3739.15	2772.73	4624.88	2625.89	4443.33	7795.11	2972.85	3705.12	4538.83	5243.52	7316.3	4512.65	1728.56	6154.07	3808.72	4401.5	3873.08	4425.15	2343.74	5686	5121.38	4565.25	4157.02	3970.65	4901.86	5168.26	4621.08	5170.01	3224.56	3472.33	4453.39
9.01_336.2740m/z		336.274	1	9.00907	0.0471167	0	0.463436	0.328524	1.18226	Control	200ng/ml TBT	100	5660.25	17.53	7644.11	6104.93	6054.13	6043.29	4817.54	4337.91	6699.97	3580.08	4166.45	5946.83	5283.78	2911.28	4335.13	3607.73	5434.69	6615.18	5023.22	5169.3	4635.48	4041.89	7005.71	5772.82	4956.82	6201.37	6186.3	5634.08	3135.45	6456.18	6833.13	3843.17	5501.44	3548.71	5400.25	4347.9	5298.16
9.01_335.2785m/z		335.279	1	9.00907	0.05755	0	0.930634	0.548787	1.10049	QC Samples	200ng/ml TBT	100	6465.01	18.28	5740.26	9980.17	3429.42	8595.13	6132.62	5262.56	3662.33	6846.33	6527.15	4880.55	6136.62	5216.57	6807.22	4748.91	7678.77	5001.75	7766.22	4790.38	6006.74	5542.83	7562.45	4201.68	5387.62	6715.14	6953.35	8579.75	7079.45	5005.72	8290.74	7517.95	3895.6	8622.99	8375.01	7391.46	5891.9
9.01_318.2786m/z		318.279	1	9.00907	0.0261667	0	0.652684	0.422264	1.21085	QC Samples	2000ng/ml TBT	100 - 24	3037.25	29.68	2233.94	2377.7	3346.78	4134.78	3139.19	2819.1	2135.35	1575.44	1788.18	4275.49	3064.52	3214.42	4119.66	1611	1545.19	3725.99	3548.38	2304.76	1811.61	2554.93	2338.92	1706.53	2098.24	3703.48	3699.96	3739.15	1798.43	3038.87	2401.54	3598.32	2352.41	2098.17	2701.31	2127.93	5696.89
9.01_336.3106m/z		336.311	1	9.00907	0.0890167	0	0.00939001	0.0151551	1.17104	QC Samples	2000ng/ml TBT	100 - 12.3	27726.1	7.47	28923.2	31455.3	27478.1	26674.3	27367.6	24376.9	26989.9	24010.4	27073.4	27279.1	27083.4	33826.7	28178.5	21202.6	26725.2	22674.9	18923.5	25053	23872.5	25844.5	22864.3	22273.9	27701.1	22878.8	26305	24869.5	25169.3	28703.2	28484.2	31772.5	30255.1	26606.8	25796.9	29240.9	29703.3
9.01_584.4733m/z		584.473	1	9.00907	0.0994833	0	0.019632	0.0279847	12.6377	Control	2000ng/ml TBT	100 - 19.4	25725.2	26.06	19661.6	25986.6	36580	28594.5	31051.6	23227.9	25798.3	14901.3	16366.3	12422.5	7038.03	1674.83	1752.55	1804.49	1436.71	0	0	1734.77	1829.68	5187.66	2927.72	1658.5	0	2946.42	27146.2	28112.7	32340.4	33114.3	27344.2	35220.6	39028.5	23902	24164.2	30106.2	5273.87
9.01_408.3680m/z		408.368	1	9.00907	0.104683	0	4.69162e-07	2.29164e-06	2.55328	Control	2000ng/ml TBT	100 - 12.8	36591.1	13.53	40594.6	43985.7	45083	32668	37426.6	36207.9	35549.6	21213.6	24773	25242.8	18508.3	19494.1	14220.5	14080.7	8646.01	14641.1	15410.1	15363.6	16595.3	14283.1	13577.7	10069.2	14691.3	14658.2	40259.6	42132	48356.7	38722.7	44339.7	51911.6	40625.4	34851.6	34191.6	41125.8	25757.6
9.01_298.3466m/z		298.347	1	9.00907	0.203983	0	0.729939	0.457827	1.02473	200ng/ml TBT	QC Samples	100 - 11.2	90882.1	4.83	78757.3	94325.1	94057.8	85519.5	97486.8	92009.3	91228.5	81450.5	83037.5	91162.9	92587.5	87531.9	98130.6	95771.6	88522.4	90312.2	89254.7	85482.9	88857.7	99795.9	87730.4	89126.6	93199.7	91807.8	89953.9	82475.4	82991.4	84439.5	91078.4	90100	91913.9	84768.1	82096.4	87333.1	96077.4
9.01_410.3473m/z		410.347	1	9.00907	0.0889833	0	0.000532031	0.00128802	1.26833	Control	200ng/ml TBT	100 - 12.7	72945.8	9.01	78406.9	72725.3	84620.1	72184	77689.9	72472.1	68733.8	56733.9	59139.8	76494.3	57797.8	59167.3	54322.6	41854.8	51784.5	59546.1	68471.1	56955	62715.3	65644.7	52768.8	58245.6	63861.6	55535.1	69995.4	66207.7	74814.7	86286.3	72898.5	77150.8	79820.9	69432.2	69790.8	79781.2	65743.1
9.01_352.3054m/z		352.305	1	9.00907	0.120317	0	0.354387	0.268574	1.05615	Control	200ng/ml TBT	100 - 11.3	83745.2	3.55	83580.3	88684	90697	80836.2	86772.6	78264.5	86680.8	74445.9	77134.9	81479.3	78531.6	79175.1	83941.6	79220.6	80328.6	74530.2	87992	74507.9	88612.9	87582.7	74971.4	81882	82999	67905.1	76307.8	81999.9	85387.7	85943.4	82007	83485.1	80193.2	79660.6	84308	82413.2	76233.4
9.02_286.3100m/z		286.31	1	9.01952	0.104483	0	0.00968871	0.0155318	1.05039	2000ng/ml TBT	QC Samples	100 - 16.5	219944	2.58	206897	203905	210128	203034	211619	218137	216144	208241	209008	222667	207615	222162	215671	209837	218740	220110	225374	221896	227960	211003	217268	204328	222566	229154	206508	203923	207414	201141	213069	209833	216775	201934	203273	201499	214156
9.02_223.0965m/z		223.097	1	9.01952	0.0417667	0	0.177056	0.159975	1.07562	2000ng/ml TBT	200ng/ml TBT	100 - 6.66	22962.1	3.42	23438.2	19801.7	25494.6	21238.3	20437.2	25641.3	24772.9	22355.2	22551.2	20613.3	21193.9	20613	22272.2	21552.1	21104.4	20881.9	25799.2	23825.5	24319.4	21242.6	19823.8	22673.4	21541.5	24471.2	21371.4	24063.2	23938.5	22568.5	20765.1	21537.7	23185.5	24206.7	22260.8	22860.1	24111.5
9.02_280.1900m/z		280.19	1	9.01952	0.0365333	0	0.882102	0.527358	1.03281	Control	200ng/ml TBT	100 - 9.71	23778.7	5.62	21900.1	21416.5	24471.9	22420.3	21798.9	26636.6	24972.1	26613.2	22813.5	25159.5	21148.4	21388.3	24642.4	25353.3	23154.9	20526.8	24233.9	24107.5	23520.4	18817.1	23603.1	19024.4	26196	28050.2	23062.1	23177.7	20614.4	24041.3	21837.2	23025.1	24982.2	23952.1	23283.1	22850	24668.8
9.02_646.4736m/z		646.474	1	9.01952	0.135917	0	0.866941	0.520351	1.01548	2000ng/ml TBT	QC Samples	100 - 23.4	221886	4	222968	226909	229518	220956	232539	212449	225185	199526	213048	220162	229468	215192	232998	202479	222154	222870	228309	221120	228315	231456	209497	207658	226293	222437	206458	210509	213904	222794	218765	239848	226726	205340	209376	228028	208619
9.07_402.3577m/z		402.358	1	9.06638	0.0418833	0	0.00174132	0.00360241	1.9099	200ng/ml TBT	Control	100 - 14.3	16314.8	20.86	4436.25	10492.1	7260.66	7144.47	4075.68	8303.47	11014.6	15610.5	12157.9	8923.04	16481.9	18494.7	21698.6	25326.3	17449.5	9986.21	12266.4	15161.7	14192.2	19533.5	18056.7	13825.9	10202.1	17697.3	6248.61	6397.71	6025.05	3318.26	6136.21	3892.02	3082.09	6715.46	4493.01	3742.97	15830.7
9.07_403.2324m/z		403.232	1	9.06638	0.0628167	0	4.54135e-05	0.000143211	1.70406	200ng/ml TBT	Control	100 - 12.8	39563.8	13.21	18671.8	21352.4	22853.8	21111.3	24872.4	21609.5	24654.9	30612.9	26945	29951.8	35643.6	39967.1	45203.9	52939	49317.4	36542.4	29249.1	38572.2	37335.1	42172.7	43365.8	36852.3	31493.7	34761.4	21806.9	19962.3	25575.7	16060.1	23983.9	15793.3	20576.9	18585.1	21643.9	20449.7	25727
9.07_690.4997m/z		690.5	1	9.06638	0.0837167	0	0.685962	0.437668	1.04211	200ng/ml TBT	QC Samples	100 - 25.7	131658	4.76	112881	130490	112905	147147	123418	123415	123985	138104	114028	121603	139319	150356	122310	133393	141104	131151	128401	135954	120126	131296	120774	119921	129181	130776	131479	107213	117928	118455	148367	121787	125311	129460	124780	113794	131128
9.06_370.3310m/z		370.331	1	9.06115	0.156833	0	0.00198339	0.00403301	1.07235	Control	2000ng/ml TBT	100 - 17.4	213763	0.97	215202	211665	214636	210131	213713	213077	216416	215265	215137	223753	212213	213177	221054	211904	211975	197878	203436	206383	205280	208060	183513	181318	195476	211257	207506	203467	206222	212161	212099	202575	206148	208296	207338	215757	213525
9.04_228.3616m/z		228.362	1	9.04032	0.104467	0	3.64006e-06	1.48505e-05	1.10693	200ng/ml TBT	QC Samples	100 - 13.3	358662	1.6	332648	329939	341596	335968	322967	343352	366202	359875	361122	364171	353903	361338	362704	347950	354926	363182	367998	345001	346562	322460	354952	348235	368564	375121	298196	319651	318373	327975	319044	329861	326708	324979	322398	313863	356222
9.04_473.5040m/z		473.504	1	9.03512	0.0468833	0	0.436781	0.314316	1.17579	QC Samples	2000ng/ml TBT	100	24597	22.19	15685.3	25245.1	16060.9	29905.5	28684.8	22803.1	25248.3	6479.23	20307.8	15717.5	28384.7	29996.8	28610.4	12605.7	22997.1	19295.6	23587.5	19998	12791.9	23245.4	27720.4	20710.4	23400.2	15903.5	21715.1	26681.1	25303.3	23199	33452.9	37381.5	25489.4	19124.8	22068.7	20263.9	20633.6
9.04_463.4746m/z		463.475	1	9.03512	0.0992333	0	0.168219	0.153969	1.10853	200ng/ml TBT	Control	100 - 21.6 - 19.9 - 0.345	192549	8.56	162378	175210	168266	142978	202339	174758	195111	168544	174450	172565	191305	229659	202010	163879	198869	207657	194374	194151	183111	185492	212075	172454	165296	167852	178127	198850	189580	161739	209893	187241	199987	177632	187185	168649	168161
9.00_652.4125m/z		652.413	1	9.00383	0.0366333	0	0.557133	0.376499	1.53669	Control	200ng/ml TBT	100	9093.3	16.14	9584.71	8579.55	9189.84	10396.2	9140.49	6705.98	7743.45	11406.1	6383.82	4433.63	16780.9	1906.93	4225.57	4037.74	2908.95	6662.23	15611	9000.36	3687.29	5600.61	4667.7	0	3291.91	5753.25	8715.51	10589.2	6958.6	10768.8	13080.1	11770.8	10724.3	3185.42	0	1585.41	2912.18
9.04_491.5065m/z		491.506	1	9.03512	0.0520833	0	0.572868	0.384065	1.06667	200ng/ml TBT	Control	100 - 24.5 - 17.7	135843	8.2	118526	113489	131341	104091	148472	133220	153623	116061	139682	100129	153582	156532	144467	112303	135850	144202	142581	127238	116882	146054	131125	143387	120460	136066	134519	138763	119123	123514	146841	129659	153121	122084	136283	128619	129796
9.04_230.2741m/z		230.274	1	9.03512	0.109717	0	1.09377e-05	3.97097e-05	1.06597	2000ng/ml TBT	QC Samples	100 - 3.76	651506	1.49	599228	625286	624458	614101	619426	622281	627892	623588	633937	629723	611946	653250	656031	649820	633272	653701	662968	648481	665550	653176	628146	637870	650856	664996	600760	594096	598791	587516	618046	595056	627609	595140	602475	599752	646157
9.04_228.2683m/z		228.268	1	9.03512	0.459617	0	3.58425e-06	1.46652e-05	1.06494	2000ng/ml TBT	QC Samples	100 - 16.4	6.72565e+07	1.86	6.2665e+07	6.33917e+07	6.43566e+07	6.30261e+07	6.4993e+07	6.52711e+07	6.61214e+07	6.46744e+07	6.49242e+07	6.54999e+07	6.43828e+07	6.81457e+07	6.83262e+07	6.55594e+07	6.73132e+07	6.73127e+07	6.74168e+07	6.6132e+07	6.83581e+07	6.75409e+07	6.49612e+07	6.53412e+07	6.83268e+07	6.99754e+07	6.2126e+07	6.19706e+07	6.2017e+07	6.19966e+07	6.31425e+07	6.11185e+07	6.41013e+07	6.09923e+07	6.20854e+07	6.34048e+07	6.58507e+07
9.03_506.3541m/z		506.354	1	9.02993	0.0782667	0	0.809201	0.494312	1.05177	QC Samples	Control	100 - 18.3	75384.6	5.38	75239.8	71503.3	65913.7	79526.9	79215.7	66355.8	70435	65200.5	76548.7	69594.1	77279.8	73663.8	79832.3	68921.8	73872.7	78657.8	83587.5	80196.9	77587.9	78180.8	77103.7	64951	56773.3	73707.4	61889.9	78184.8	66663.9	57728.4	81339.4	87257.8	84332.6	64414.8	74691.5	73945.7	72924.6
9.02_283.0974m/z		283.097	1	9.02473	0.0678	0	1.39888e-14	1.43687e-13	2.87613	Control	QC Samples	100 - 14.9	121474	7.65	110678	97641.5	83859	149877	106581	96923.8	217873	108355	154659	83585.9	76137.1	85886.6	84989	76328.9	86655.4	96627.7	113585	103030	102998	89881.5	120658	95253.1	88194.9	97457	43354	42646.6	42161.2	36991.8	48006.7	37057	42768.4	44032	38757	44441.1	46012.6
9.02_320.2713m/z		320.271	1	9.01952	0.0156667	0	0.968322	0.564896	1.07616	QC Samples	200ng/ml TBT	100	4278.26	24.09	4561.37	2740.03	3476.05	4738.84	4622.21	4076.61	5943.52	3305.75	2719.46	4306.59	3071.76	5204.07	4302.43	3265.11	5517.1	3417.48	3122.33	3121.53	2847.51	5507.11	3658.8	4343.87	4250.05	5419.79	3153.99	7038.43	5709.72	5504.63	5190.66	4441.4	3450.56	2354.18	5705.86	2638.86	3370.31
9.02_440.3579m/z		440.358	1	9.01952	0.0365833	0	0.0115221	0.0179017	1.67086	QC Samples	200ng/ml TBT	100 - 12.2	8854.78	26.21	4661.84	6728.1	10074.3	7968.23	5880.02	5810.2	10555.3	6383.16	6415.88	5908.31	4924.83	5660.42	3153.9	3368.38	5990.37	6974.23	3326.33	4005.73	10907.1	6648.19	12585.3	5879.11	2917.79	7248.25	11541.2	8171.12	8747.84	8977.06	13530.7	12245.8	8866.51	10085.4	7834.19	8892.12	4964.11
9.02_390.3572m/z		390.357	1	9.01952	0.02605	0	0.647431	0.421653	1.09737	2000ng/ml TBT	Control	100 - 14.6	13723.5	12.13	11797.3	11276	20093.6	12102.4	10858.4	11238.2	10734.9	11945.1	13737.7	15269.4	9475.46	11461.6	14542.2	14628.2	12094.4	10894.6	12933.3	14480.8	13455.5	13402.5	11876.1	13899.7	12425.7	17313.8	12488.4	12546.8	9590.7	14006.7	14325.5	12194.7	13225.2	12558.2	13570.1	14846.1	16743.1
9.04_228.1750m/z		228.175	1	9.03512	0.109717	0	0.00122322	0.00265608	1.08791	2000ng/ml TBT	QC Samples	100 - 13.7	356874	3.93	334225	334227	342659	329234	366706	360439	362065	348938	354711	354538	324190	356260	364175	344651	363627	367212	354853	357828	381767	344967	356349	349527	337646	372056	316622	325199	331448	302861	328624	318998	349238	296491	328940	335550	368301
9.00_652.2454m/z		652.245	1	9.00383	0.0261667	0	0.05374	0.0627825	1.44688	Control	2000ng/ml TBT	100	6418.61	29.15	6496.79	6369.3	6383	4184.2	8861.75	5790.23	4078.25	9185.31	3709.32	7341.25	7444.98	5687.26	1783.81	9249.85	6306.18	8053.25	6283.7	8344.18	5567.25	0	5974.37	3116.6	0	6203.14	8255.63	8052.65	9576.44	5893.86	9466.68	3019.75	10533.8	4978.55	4109.75	2582.74	2198.03
9.00_81.0449m/z		81.0449	1	9.00383	0.0732667	0	0.133114	0.128258	1.03836	2000ng/ml TBT	Control	100 - 3.37	11517.7	2.08	10764.8	10947.7	10937.5	11015.8	11700	11754.6	11547.6	10069.9	11149.4	11797.4	11122.1	12149.3	11390.7	10675.8	11512.5	11600.9	11895.7	11544.2	11549	11386.9	11068.9	11469.4	11516.2	11711.5	11801.4	10931.7	11868.7	11261.4	11329.5	10600.3	11179.4	11420.1	11165.2	10955.4	10739.4
9.00_302.3047m/z		302.305	1	9.00383	0.0418667	0	0.409775	0.300513	1.06296	200ng/ml TBT	QC Samples	100 - 11.7	11932.9	4.91	11047.6	12604.9	12013.6	11950.2	11885.6	11568.1	11260.2	10891.3	12241.9	11944.3	11855.1	12707.9	13711.7	10381.5	11152.2	11468.7	10315.1	12047.9	11485.9	12541.4	11074.6	11476.6	10415.7	14193.3	11919.1	11469.5	9753.87	11280.1	12710.2	11496.2	11277.2	11143.7	9916.48	11530.8	11122.6
8.97_281.0979m/z		281.098	1	8.96715	0.0262	0	0.0207838	0.0292633	1.25537	QC Samples	2000ng/ml TBT	100	6917.59	10.53	7216.87	6480.17	6639.01	7333.32	5533.52	5919.15	7282.15	7395.63	7108.82	6770.06	6742.68	7881.68	6009.14	4819.72	4728.18	5161.42	6495.29	7788.13	4444.68	6524.01	4002.01	4710.65	5544.65	4573.83	7541.28	5350.19	6762.78	7470.53	7875.13	7854.07	6845.69	6640.81	7677.47	8206.2	5813.56
8.97_304.2628m/z		304.263	1	8.96715	0.0471667	0	0.171224	0.156158	1.0582	QC Samples	Control	100	31258.4	5.06	30835	32494.3	32174.7	29059.7	28261.9	27954	29849.3	25683.4	29593.4	31298.6	30413.6	26653.7	33120.6	29046.6	30301.1	27073.5	29996.1	29107	29508.3	33605.5	27999.4	29350.1	33140.4	27723.8	31024.8	32710.2	30150.5	31330.7	26719.6	30932.1	30788.8	32334.2	31579.8	32101.8	30262
8.97_390.3572m/z		390.357	1	8.96715	0.0419333	0	0.00862226	0.0140845	1.31113	QC Samples	2000ng/ml TBT	100 - 11.2	16762.8	11.8	18322.7	17573.4	16924	14178.1	17027.6	13649.3	15789.2	11449	14672.5	18158.9	15545.9	17169.5	16153.4	8113.1	12932.3	12162.1	12009	12782.1	11047.5	20301.6	12465.4	11391.7	10799.4	11484	14205.2	18569.2	17563	17933.9	15860.5	18148.3	17552.5	19127.5	16123	16917.7	16735.3
8.96_276.2530m/z		276.253	1	8.9619	0.0366833	0	0.00311548	0.00594059	1.19501	QC Samples	2000ng/ml TBT	100 - 10.9	9954.61	6.32	9977.72	10806.6	9596.22	9428.72	10498.5	10083.7	9074.17	9176.65	8329.2	9830.03	9639.16	10245.3	10272.6	6359.68	8864.66	7958.18	7112.64	9592.14	8590.55	9842.25	8741.26	8077.76	8194.55	6490.17	9146.37	10259.6	9738.28	10245.9	10483.2	10828.1	9278.49	11522.8	9350.67	10845.5	9144.52
8.96_284.1854m/z		284.185	1	8.9619	0.0419167	0	0.250362	0.209278	1.06577	QC Samples	2000ng/ml TBT	100 - 7.41	16163	5.06	15876.4	17835.4	17673.6	14590.1	15368.5	14962.7	15035.5	15182.9	15017.4	17419.1	15392	13783.3	17493.8	14014	15289.4	13041.9	14383	15630.6	13179.7	19058.9	15313	15231.9	16497.7	12030	14755.8	15538.5	17079.5	16000.6	16029.5	17153.4	15823.3	16788.1	16786	15301.1	16339.4
8.96_300.2890m/z		300.289	1	8.95667	0.0157333	0	0.0431015	0.0531526	1.44816	QC Samples	200ng/ml TBT	100	4468.67	17.14	3999.79	5071.08	5093.44	4214.02	4708.19	3745.09	5885.16	2050.24	1045.27	4698.48	2962.8	3320.69	4293.37	982.239	4513.54	2869.73	3468.34	4601.16	1173.81	4403.34	4061.77	3788.23	4343.86	2667.04	4580.23	5001.47	4335.41	4787.71	3688.15	4859.51	5243.88	3850.27	4524.3	4133.71	2400.7
8.96_338.1664m/z		338.166	1	8.95667	0.0262	0	0.021381	0.0299058	1.3819	QC Samples	2000ng/ml TBT	100 - 17.6	7016.26	6.94	8612.23	7884.02	5801.75	5554.52	9508.21	5271.38	5473.71	6484.09	3070.75	7582.93	8696.82	7757.81	4811.56	2367.4	7335.91	3756.1	4683.9	2215.62	5421.7	7564.06	4386.97	5757.5	6078.22	4509.96	6795.94	7920.06	7245.69	7005.57	6314.93	6453.95	7632.33	7079.99	7240.16	7301.03	7235.26
8.97_294.2635m/z		294.263	1	8.96715	0.0157167	0	0.091075	0.0953404	1.45935	QC Samples	2000ng/ml TBT	100	3755.23	9.35	2381.99	4307.61	2731.34	3265.88	3951.06	2941.96	4187.25	1759.51	3912.62	3943.27	4333.44	3001.87	5239.44	1499.72	3950.33	695.997	3836.12	1826.43	3220.08	3320.52	1761.1	1741.6	3165.23	1714.65	4305.93	4008.6	4347.34	3910.63	3572.44	4057.11	3336.02	3601.46	3559.31	3709.58	3214.09
8.96_225.1956m/z		225.196	1	8.95667	0.0628667	0	0.294447	0.236647	1.04747	Control	200ng/ml TBT	100 - 9.69	37384.2	3.66	38911	39820.4	36597.8	35954.9	39055.4	37530.7	37391.5	33811.7	34528.9	36603.1	36717.5	35016.5	38382.2	33756.7	37752.1	32763.8	37702.1	35334.8	36421.8	43091.6	36115	35524.2	38745.5	33376.9	34904.1	36510.4	36339.3	37880.8	35391.7	39945	37560.2	37317.3	36425.2	38075.1	38739
8.95_492.3387m/z		492.339	1	8.95142	0.0995	0	0.0361285	0.0459381	1.14235	QC Samples	200ng/ml TBT	100 - 28.4 - 1.74	120378	5.6	112586	139040	105496	101253	121064	112313	127925	94449.6	98400.7	128683	110387	112177	107855	93616.6	100952	90947	121250	115495	110627	134250	99480.8	97313.4	114314	81629.7	131239	129504	111137	125685	113248	126917	121296	114610	119879	121395	114060
8.95_293.1085m/z		293.108	1	8.95142	0.120317	0	0.411292	0.301316	1.02572	QC Samples	200ng/ml TBT	100 - 18.7	254321	1.7	257595	260885	261782	250410	246010	245525	260563	239588	234628	261246	248449	256805	251784	241600	258025	231005	248321	251914	250734	270249	241950	247327	267472	236327	248031	252367	250845	246962	253560	257114	256653	251685	252146	255236	256757
8.95_284.2943m/z		284.294	1	8.95142	0.0942667	0	0.73799	0.461242	1.02426	Control	2000ng/ml TBT	100 - 17.8	274370	2.68	267856	293868	265322	257026	276963	276683	296264	260978	252087	294895	272279	270259	267635	249378	286392	260196	270686	269118	265582	293650	247009	264296	281874	250766	273017	273238	264475	272777	254543	277815	270366	260224	274015	275853	271924
8.95_396.3320m/z		396.332	1	8.94618	0.0628167	0	0.00213282	0.00429489	1.24755	QC Samples	200ng/ml TBT	100 - 13	26769.3	9.76	25606.6	28604.7	27092.2	24411.1	29021.5	21173.4	27443.8	25425.6	19014.2	24595.3	26845.6	20665.4	21338.5	14967.1	27382.5	16851.4	20572.6	20007.2	21475.3	28341	25641.6	23434	22580.3	21137.1	25254.9	29927.3	28430.8	26359.9	26294	29415.4	27782.8	24984.9	28034.8	27744.2	28396.9
8.95_288.2892m/z		288.289	1	8.94618	0.0471333	0	0.00650847	0.0110306	1.19503	QC Samples	2000ng/ml TBT	100 - 8.74	16804.1	8.42	15850.5	16341.2	16881.7	17332.9	15965.4	14383	19219.1	17186.8	15537.5	19417.5	17134.5	18438.5	14406.1	13588.1	14062.5	14932.9	13419.6	12961.8	11693.2	17055.3	14948	16643.1	14656.6	11116	15695.3	15955.1	16815.8	16937.4	17802	15869	18628.8	15563.2	17427.4	18116.3	16057.2
8.95_331.2475m/z		331.247	1	8.94618	0.0471333	0	0.0355425	0.0453896	1.1351	QC Samples	2000ng/ml TBT	100 - 9.24	26312	7.53	24974.1	25557.3	24974.9	24854.7	25581.5	22871	30416.6	23016.9	23244	24043.3	25941.1	27012.4	26005.4	21334.2	23377.8	24659.7	20958.1	25850	21128	27826.3	20816.3	24916.2	25471.6	18477	25459.1	28631.5	27841.6	24868.7	24149.4	25747.2	27425.7	29165.2	27344.6	29393.8	25337.5
8.94_342.1014m/z		342.101	1	8.94095	0.0314	0	0.000877687	0.00198974	1.2722	QC Samples	200ng/ml TBT	100 - 12.5	10625.8	9.37	9292.93	9364.56	10204.2	12028.5	9365.88	11285	10660.3	8408.88	9438.43	9456.55	10965.6	7254.21	7105.29	7489.62	8605.39	6503	8684.94	8063.3	11213.4	10123.4	8126.5	10153.9	9438.93	7253.16	11085.4	11628.2	12386.1	9535.52	10632.4	10557.2	11257.8	11094.5	11244.3	10813.4	10884.8
8.95_353.2296m/z		353.23	1	8.95142	0.0419	0	0.212146	0.184468	1.38927	QC Samples	2000ng/ml TBT	100	8798.53	11.75	9434.74	9831.09	8563.11	9179.9	8238.88	5353.44	8915.77	7216.14	5986	6250.22	8074.14	8056.37	6941.34	5777.78	4947.29	6042.07	6639	6559.64	5300.86	9897.85	8806.6	7745.95	5715.91	0	8037.71	8624.16	7986.29	10066.5	8994.28	9549.15	10374.6	8907.23	8952.5	8204.12	8420.03
8.62_100.1111m/z		100.111	1	8.61838	0.0362	0	0.21911	0.189009	1.31401	2000ng/ml TBT	200ng/ml TBT	100	22424	13.64	28106.4	25940.3	12772.1	22410.4	23806.3	22316	15391.5	11433.3	24465.9	8669.03	21107.4	11487.8	24055.5	14903.9	13221.4	18611.5	20508.1	23946.7	20104.7	26608	22667.3	17052.5	24975.7	23529.4	17579.7	21904.9	16665.6	18861.7	15948.2	12608.6	10871.2	16110.2	28086.6	26830.9	23722.3
8.97_349.2942m/z		349.294	1	8.97238	0.0681167	0	0.00138756	0.0029652	1.45803	QC Samples	200ng/ml TBT	100 - 39.9	10762.6	14.39	13655.5	13105.9	11151.8	10385.1	7412.99	8221.44	12428.6	8427.57	4456.13	6079.33	11917.6	8423.01	12231.5	4035.92	5361.46	6547.94	7288.78	8675.45	8487.19	8644.74	5658.15	6494.81	7701.02	7255.06	10627.8	10862.3	6961.55	13178.4	11499.4	12311.1	12939.4	11135.9	9364.89	11290	10731.9
8.99_602.4466m/z		602.447	1	8.99335	0.120317	0	0.000304292	0.000790746	1.12009	QC Samples	2000ng/ml TBT	100 - 28.4 - 1.12	339289	4.8	358337	367644	355866	337601	336054	331178	343985	279468	298533	329627	329826	299044	332485	277062	287190	285189	306952	302217	301949	340632	275054	309214	316662	270631	323674	343808	341471	350025	350129	376842	339629	348070	337563	337830	313427
9.00_516.3562m/z		516.356	1	9.00383	0.0837833	0	3.11606e-05	0.000101802	3.23283	Control	2000ng/ml TBT	100 - 15.8	39251.4	28.41	44994.9	53859.2	44662.2	50378.2	33084.6	34147.2	32717.4	20167.2	31428.2	33695.4	17805.8	14313	10012.3	2554.95	9938.47	15073.4	16213.7	11493.5	18631.8	8295.58	7596.81	10967.4	11037.7	12895.4	44209.2	42267.4	40772.9	49215.9	50663.5	48345.8	50680.8	46863.4	42972	51915.5	24889.4
9.00_172.1695m/z		172.169	1	9.00383	0.0314167	0	0.164699	0.151414	1.11829	2000ng/ml TBT	QC Samples	100 - 5.35	9843.41	9.74	9219.01	7964.46	10356.9	9476.34	8004.38	9021.77	8319.62	11544	9133.79	9416.02	12470.9	7645.19	10034.5	9951.17	10058.2	8290.49	8682.27	9432.69	9576.04	9443.16	9852.39	9888.38	9865.41	12006.9	8663.28	9426.8	8316.06	7683.97	7739.2	7879.46	9595.86	9612.18	8367.39	7533.04	10655.9
9.00_308.2790m/z		308.279	1	9.00383	0.09425	0	0.882952	0.527582	1.02254	2000ng/ml TBT	Control	100 - 8.61	45130.4	4.31	42042.7	45467.9	53072.5	44424.7	42178.1	40599.4	46912.7	38385	43406.1	44782.5	43071.3	49937.7	48125.9	42007.6	43716.1	40973.7	40341.4	44284.2	48504.5	48409.5	44074.4	45617	43561.1	46250.8	40840.1	44231.8	44173.6	43214.2	43388.7	45636.2	45686.3	41312.1	45293.9	45964.5	48054.5
9.00_364.3416m/z		364.342	1	9.00383	0.271683	0	1.4948e-06	6.59191e-06	1.42414	2000ng/ml TBT	Control	100 - 12.7	234220	3.23	152434	174407	166999	156956	161660	161213	172232	169812	173990	176489	211225	210488	234313	228111	227942	226180	231328	228633	235087	244463	227117	239650	243106	224380	144735	151651	147732	143477	145595	155579	156215	152170	148152	154868	192929
9.00_644.9077m/z		644.908	1	8.99858	0.0314167	0	0.0497906	0.059081	2.22226	Control	200ng/ml TBT	100	9263.15	18.82	12735.5	9323.33	7990.28	9831.53	7777.74	10371.4	7389.38	8686.01	5256.94	5327.24	1716.33	3663.27	5141.71	5401.89	3196.06	3643.33	5984.24	8286.64	6757.96	0	3855.93	9671.76	0	8474.04	6894.12	8390.12	2095.24	11546	10548.7	5396.49	3754.92	7194.08	4601.02	6785.2	8665.04
9.00_372.3466m/z		372.347	1	8.99858	0.0524	0	0.340465	0.260755	1.1722	Control	200ng/ml TBT	100 - 19.8	12268.4	14.66	12286.7	10084.3	17622	13370.3	12668.6	14170.8	11253.5	6690.78	11262.8	16355.2	13600.4	7758.19	9151.85	6884.18	9564.88	9151.48	11255.8	10592.5	10639.5	16442.3	10363.6	9867.98	15728.2	10601.9	9697.5	11710.8	12695.9	12806.4	11299.6	13169.9	11495.4	11916.8	14496	10041.8	15756.8
9.00_382.3156m/z		382.316	1	8.99858	0.0366833	0	0.665305	0.428265	1.06031	200ng/ml TBT	2000ng/ml TBT	100 - 16.7	13236.5	9.32	13360.2	14878.2	13408.5	11867.1	10353	15313.2	12977.4	9506.25	16478.4	14731.2	14183.6	11555.4	13525.4	11769.7	11745.3	11902.8	13910.5	12762.1	13965.1	13337.5	11545.9	11906	12119.5	10321.9	13143.1	10439.1	13843.7	14577.9	14695.8	12837.2	14026.5	12231.6	13078.5	12197.5	12961.8
8.99_105.0423m/z		105.042	1	8.9881	0.0628333	0	0.102129	0.104303	1.03817	QC Samples	Control	100 - 1.77	23239.6	3.01	22261.8	22261.5	23671.3	23571.1	22917.9	22477.4	22102.1	19818.6	22283	22578.5	21261.4	24080.3	23070.9	21835.6	22262.8	22475	23268	21966.2	24092.3	22495.1	22087	22821.8	23062.3	23743	23256.8	23289.6	23525.4	24057.4	22769.9	24537.4	23584.4	23860	23072.8	22861.9	21611.4
9.00_380.3367m/z		380.337	1	8.99858	0.0471333	0	0.000170287	0.000472	1.27464	QC Samples	2000ng/ml TBT	100 - 13.6	16623.5	7.5	20589.5	17341.7	17262.9	17376.6	16195.2	13912.6	13544.8	11887.1	14355.8	15753.4	14070	14286.8	12569.4	12483	14084.3	13793	12568.1	12424.4	14350.2	15181.5	10081.7	12405.7	14201.5	13120.7	16950.5	17440.5	16789.6	15082.6	16536.7	17779.4	18426.7	16815.8	19678.2	15723.8	13712.5
9.00_406.3524m/z		406.352	1	8.99858	0.03665	0	0.308732	0.243013	1.13004	2000ng/ml TBT	200ng/ml TBT	100 - 14.5	10694.3	12.68	11594	9307.85	10606	10401	8284.18	9637.8	7858.84	10888.1	12100.7	11126.4	8313.05	9057	8266.55	7941	10449.1	8455.7	10821.2	13403.1	10939.8	10835.1	9192.12	9713.52	9324.99	11324.7	9283.91	10882.7	11245.8	9630.32	11739.9	10429.2	9642.06	9191.26	8293.99	8245.13	10469.4
9.00_291.2523m/z		291.252	1	8.99858	0.05755	0	0.221174	0.190616	1.15143	Control	2000ng/ml TBT	100 - 20.8	10249.3	8.07	9059.65	11291.7	10634.9	10689.2	8966.76	10546.5	10115.6	10689.8	10300.8	9717.26	10095.6	9902.5	6707.85	9489.94	8276.08	11222.4	6215.47	11076.3	7882.21	10576.6	8837.55	9344.93	7061.74	10216.2	9464.39	10688	10439.2	9349.68	12579.2	12599.2	9852.82	8614.81	9091.41	8666.15	11543.8
9.00_402.3575m/z		402.358	1	8.99858	0.109917	0	0.000598212	0.00142747	1.1534	QC Samples	2000ng/ml TBT	100 - 13	63192.6	6.18	67935.7	66108.2	65305.4	62756.7	61306.4	59264.9	61638.1	56063.8	57522.1	70867.4	59305.8	45676.9	55717.8	44130.8	49116	56062.2	54318.7	50538.9	52913.7	59876.1	52950.7	59032.6	59153.8	49519.4	60308.9	64129.8	61823.2	66504.2	71893.2	65579.9	63741.7	67642.1	65078.3	63858.1	61503.2
9.20_477.4905m/z		477.49	1	9.20225	0.0522	0	0.300842	0.238646	1.10418	QC Samples	Control	100 - 18.5	33881.8	10.82	25364.5	33539.6	37334.7	24136	32680.4	31650.2	36997.7	23776.5	28160.7	28597.2	30851.6	29875.4	31143.6	38634.1	35103.5	33127.3	35372.3	33187.6	30391	29571.8	39194.7	31701.9	27429.9	26757.6	32103.4	29313.1	35290.6	30020.6	37550.8	29045.4	35226.2	34045.6	38998.4	32244.1	40657.7
9.00_561.4142m/z		561.414	1	8.99858	0.167367	0	3.81469e-06	1.5482e-05	5.10173	Control	2000ng/ml TBT	100 - 22.6	155735	20.75	174761	218191	179708	204068	156066	126921	111145	75017.7	74846.8	76039.5	47319.5	50314.3	27674.7	20603.1	21157.9	35120.7	35512.9	30578.5	34320	22286.4	21039.4	28488.5	39131.8	32849.4	145843	148244	168278	173044	207545	224071	206515	178146	193978	201674	70817.4
9.00_356.3516m/z		356.352	1	8.99858	0.2248	0	7.73235e-05	0.00023197	1.15841	Control	2000ng/ml TBT	100 - 16.6	201416	5.83	201185	204957	209640	195193	195514	202857	221096	180888	188044	198755	198236	187945	198915	171356	177193	164615	180224	166177	186220	188637	175715	169364	164144	160505	205729	204392	212256	200143	203554	199932	201086	198420	207201	200850	199001
8.99_396.3316m/z		396.332	1	8.99335	0.03665	0	0.0636743	0.0719468	1.19072	200ng/ml TBT	Control	100 - 16.9	11323.3	7.52	10035.2	9694.49	9715.38	9886.7	8032.88	8985.54	10299.6	9426.72	11366.8	13065.6	9401.66	11430.4	13394.7	12670.7	9396.05	9860.23	9760.58	12944.3	8594.19	9773.54	10855.2	9170.55	11391.1	10673.3	11300.7	10641.4	8480.43	9595.66	12395.9	11667.3	10508.7	9017.77	9284.14	12515.9	12591.3
9.00_394.3156m/z		394.316	1	8.99858	0.0837833	0	0.129615	0.125663	1.11319	Control	2000ng/ml TBT	100 - 11.9	35735.2	6.9	37415.4	40158.8	38425.6	35291	33570.9	32345.4	34027.8	34646.9	39879.1	38066.3	39240.7	34090.1	29422.3	29314.3	30800.3	33328.3	32888.4	31140.5	31944.7	37840.6	26836.9	30366.5	33895.1	31899.4	33889.8	34828.4	35106.4	33213	31762.7	37632.8	30986.2	33980.4	33732.4	33167.9	33582
9.19_293.1086m/z		293.109	1	9.19182	0.0156667	0	0.970632	0.564896	1.05277	Control	200ng/ml TBT	100	4808.3	16.19	5630.22	5257.1	2792.21	6315.39	4302.72	3583.2	6253.02	4332.55	4522.98	4641.46	3663.11	6000.53	4330.46	5113.25	4462.17	3804.25	3974.4	2669.74	4724.69	3052.46	7305.1	5389.09	4012.12	5554.12	3606.95	3844.02	4829.86	5024.19	6518.17	4407.57	4932.31	5570.1	2744.51	3935.02	4413.74
0.01_89.1074m/z		89.1074	1	0.005	0.435467	0	0.0285621	0.0380957	1.06025	Control	2000ng/ml TBT	100 - 2.63	16519	2.06	17501.4	16390	17114.3	16371.6	16307.1	17031.9	16151.4	15283.9	15441.9	15768.5	15558.2	16373	16590.9	15740.2	15408.8	15768.6	15080.7	15389.9	15499.8	15326.9	15667	16082.6	15725.7	15869.2	16050.2	16188.8	17033.7	16509.1	16252.3	17127.3	16811.4	17156.1	16834.6	17669.5	15794.9
8.40_218.9197m/z		218.92	1	8.4019	0.0319167	0	0.415728	0.3038	1.14468	Control	2000ng/ml TBT	100	2287.99	12.69	2231.51	2703.97	2517.48	2264.79	2238.94	2496.28	2087.24	1763.67	2359.74	1952.31	2663.19	2033.04	1921.78	2103.97	1854.89	2341.45	1910.47	1211.14	2675.14	2833.8	1387.19	2267.27	1925.35	1780.08	1583.56	1891.43	2261.73	2267.07	1323.88	2203.4	2605.77	2396.17	2386.3	2109.72	2217.89
7.99_731.8763m/z		731.876	1	7.99408	0.0593333	0	0.461407	0.327985	1.08066	QC Samples	200ng/ml TBT	100 - 24.4	19082.7	8.75	14584.8	19719.7	19899.7	17001.5	21424.1	20111.8	20884	17029.9	20627.8	21881.5	14921.8	13719.6	19477.4	15260.1	18899	16480.3	19830.1	19212.6	16587.6	16953.5	13749.4	19292.4	20156.3	20033.2	20839.1	17522.8	19308.9	20789.5	17346.8	17325.4	21317.6	21946.8	19146.2	19050.9	18451.4
7.99_740.8914m/z		740.891	1	7.99408	0.0647	0	0.470657	0.332086	1.05361	QC Samples	200ng/ml TBT	100 - 11.9	22909.5	6.78	24956.9	22729.5	22652.9	20306.4	22985.9	23994.7	24093.5	21006.3	19965.6	20668.3	22619.5	24424.4	21817.5	22329	18764.3	23361.8	23201.1	19010.4	21894.3	23242	20773.5	20982.1	22385.8	22976.2	22099	22844.9	22279.8	23458.8	21176.5	21922.4	21312.2	22696.3	23383.8	23116.8	26616.3
7.99_740.3899m/z		740.39	1	7.99408	0.0701167	0	0.327768	0.253402	1.05746	Control	200ng/ml TBT	100 - 31.1	43779.4	5.86	45821.7	38530.2	43402	45162.9	43752.7	44814.2	47153.8	41597.6	45118.3	38069.9	43988	40136.4	39784.8	37983.7	39979.6	46143.1	38688	40875.7	46456.3	45622.3	47015	37352.6	44864.5	38519.3	43956	41378.2	38101.6	44459	41391.2	40509.2	37472.5	43178.2	43121.1	40939.9	41301.3
7.99_304.2479m/z		304.248	1	7.99408	0.1508	0	4.27628e-07	2.11358e-06	1.12101	2000ng/ml TBT	QC Samples	100 - 13.7	38332.2	3.04	33293.7	34115.2	35282.3	33971.7	36269.4	36076.2	35212.7	35541.7	35606.1	35127.5	35196.4	37021.1	37398.9	35644.3	37786.8	38938.9	37589	38653.4	36533.7	39962.5	36181.1	38746.1	38727.4	40264.8	34555.8	34746.9	32982.2	33321.6	32225.7	33670	33088.7	34374.2	33656.3	34388.8	35954.6
7.99_158.9639m/z		158.964	1	7.98868	0.0161833	0	0.119351	0.11784	1.10794	200ng/ml TBT	QC Samples	100	2329.42	8.32	2114.75	2227.44	2320.26	1843.27	2589.38	2114.1	2387.21	2416.04	2620.86	1996.87	2378.1	2400.28	2594.91	2280.92	1953.13	2410.27	2302.21	2344.89	2283.52	2165.19	2100.96	2299.94	2696.79	2106.55	1961.97	1951.98	1781.44	1919.75	1987.24	2005.59	2105.02	2150.63	1874.56	2473.7	1912.83
7.99_429.2566m/z		429.257	1	7.98868	0.0701167	0	0.562432	0.37909	1.08265	2000ng/ml TBT	QC Samples	100	7260.17	9.41	7850.35	7202.74	6728.47	6562.23	6861.07	7307.42	6525.08	5682.9	6721.68	6916.34	5882.88	7095.14	8400.21	5331.92	7649.95	8314.63	7235.43	7695.57	7193.62	7315.48	5366.05	8666.75	7634.33	6974.08	5790.18	7164.69	6677.46	5614.44	6542.88	7636.2	6900.61	7406.24	5904.06	5675.29	6622.42
7.99_497.3116m/z		497.312	1	7.98868	0.0593667	0	0.428933	0.310773	1.17671	2000ng/ml TBT	Control	100 - 0.846	3970.88	14.92	5303.48	3235.81	3372.16	2878.62	3540.16	3219.08	3289.64	2157.43	3703	3028.33	4185.54	3328.33	5060.68	2793.18	4405.48	1800.57	3972.43	3791.26	4994.45	3452.59	4586.46	4531.09	1959.11	4479.62	3616.08	4121.69	4568.09	4009.8	3413.06	4166.78	3327.1	4192.48	3779.27	4586.2	3250.3
7.99_732.3777m/z		732.378	1	7.99408	0.0539667	0	0.565858	0.380234	1.07608	200ng/ml TBT	2000ng/ml TBT	100 - 5.07	9670.51	11.61	9555.42	9677.28	10814.3	10124.1	9410.32	7820.05	11311.8	8621.01	12170.9	9936.78	9939.24	8477.05	8758.76	7912.78	9893.4	10275.1	4901.71	12304.7	7872.36	10157.6	8984.27	11051.7	8801.98	7819.84	8503.96	11415.1	9823.15	9595.3	9043.78	9415.61	8648.45	9312.99	8093.65	9435.16	9652.65
7.99_628.3828m/z		628.383	1	7.98868	0.08635	0	0.792355	0.486163	1.08538	QC Samples	200ng/ml TBT	100 - 6.45	8972.65	13.53	7992.94	9235.31	8639.75	8925.88	10415.4	7340.25	8246.2	6745.77	8841.83	6470.52	10714.3	9320.7	6431.48	8303.69	8166.85	7884.92	8735.82	7904.16	10775.4	7779.9	6789.43	10176.8	6743.22	9862.1	13583.2	8836.67	8382.22	8182.49	9584.77	8851.67	8851.47	7724.52	8711.39	9302.45	9115.14
7.99_495.2960m/z		495.296	1	7.98868	0.0755333	0	0.99567	0.564896	1.01857	200ng/ml TBT	QC Samples	100 - 6.08	11465.9	11.77	12730	9175.26	12264.9	10636.8	12247.5	12448.9	11934.1	9625.84	12202.8	10868.1	12045.5	11723.2	13311	7535.05	11052.2	12989.4	10116.2	11353	8851.02	11204.6	12021.7	12573.4	12970.7	11222.5	11730.3	11220.6	11608.6	8635.91	11546.5	12641.9	10175.7	12195	11688.3	11517.3	9212.06
7.99_474.7926m/z		474.793	1	7.98868	0.123867	0	0.00811423	0.0133332	1.08884	2000ng/ml TBT	QC Samples	100 - 2.89	31305.6	3.17	28575.6	29933.8	28687.2	28867.4	27407.3	29223.2	30424.2	28635	28975.7	29387.6	31534.6	32181.6	32784.7	30957.2	29457.3	31686.4	30223.2	28363.4	33395	30447.6	35704.8	32087.7	31284.3	28939	26809.5	27747.7	27938.1	28832.6	30947.2	28471.8	26430.1	29956.8	26100.7	28456.2	30990.9
7.99_474.2908m/z		474.291	1	7.98868	0.13465	0	0.00404406	0.00742748	1.08497	2000ng/ml TBT	QC Samples	100 - 12.1	85936.7	2.86	78414.8	76218.7	83238.2	82697.6	80915.4	81620.5	81466.1	80571.5	80942.1	82119.1	81694	87907.4	88160.8	76595.2	80005.7	82716.2	84855	86466.5	84563.8	88736.3	81468.6	85262.5	83181.8	92959.2	76938.7	76660.3	78741.5	82100.7	79221.3	80047.9	74251.6	81631.1	79003.6	71170.2	88314.3
7.99_481.7822m/z		481.782	1	7.98868	0.156217	0	0.00104055	0.00229502	1.08849	2000ng/ml TBT	QC Samples	100 - 5.71	108580	3.94	93512.8	98797.3	102744	103460	104568	106748	102063	96814.4	98663.2	103366	102603	108021	111146	99368.2	106810	108968	110137	109800	100926	108072	105807	110448	115854	107599	102690	94248.3	95848.5	99102.2	104793	105747	93295	104383	92989.4	96338.3	106610
7.99_481.2805m/z		481.281	1	7.98868	0.156217	0	0.000283546	0.000743803	1.09275	2000ng/ml TBT	QC Samples	100 - 13 - 0.0961	262131	2.8	232753	246020	254809	236835	256318	250855	258121	239926	246371	259787	243551	258392	264640	236329	248756	260654	260984	262658	249136	265584	256043	268331	261263	273050	248152	228868	234516	243580	232740	247234	218970	249587	235529	234016	248036
7.98_256.1750m/z		256.175	1	7.98328	0.0269833	0	0.106409	0.107616	1.06856	200ng/ml TBT	QC Samples	100 - 8.23	2740.03	5.74	2408.26	2465.12	2862.15	2637.45	2620.57	2680.48	2585.14	2447.41	3005.49	2826.23	2517.09	2790.3	2948.17	2556.74	2718.57	2557.65	3019.44	2819.94	2794.95	2472.68	2469.91	2939.63	2496.18	2719.04	2502.7	2688.57	2303.91	3033.95	2816.53	2427.24	2444.56	2595.89	2441.18	2528.88	2723.56
7.98_213.0180m/z		213.018	1	7.98328	0.0269833	0	0.330122	0.254906	1.07096	QC Samples	2000ng/ml TBT	100 - 6.77	1735.59	7.38	1639.2	1623.41	1974.78	1484.25	1592.34	1607.16	1494.25	1728.49	1636.44	1752.4	1780.33	1485.5	1813.45	1388.02	1710.1	1596.38	1811.5	1719.26	1542.36	1470.51	1471.28	1668.92	1640.61	1640.26	2014.18	1687.99	1735.03	1864.96	1529.47	2073.88	1670.49	1666.88	1512.91	1815.12	1861.02
7.99_483.7581m/z		483.758	1	7.98868	0.0539667	0	0.649543	0.42168	1.11377	200ng/ml TBT	Control	100 - 1.9	3818.66	16.08	2473.93	3261.41	4925.75	3120.32	4002.6	3781.98	3037.68	2824.93	3766.03	3789.58	3935.7	4315.51	2763.83	3109.45	4439	4430.16	4370.87	4134.08	3621.42	2841.1	2957.31	2054.01	3727.69	4360.32	2578.82	4458.84	3713.75	4392.2	4705.62	4424.49	2311.72	4550.81	3348.69	4644.45	2823.6
7.98_532.3327m/z		532.333	1	7.98328	0.0432	0	0.137201	0.131334	1.52846	Control	2000ng/ml TBT	100 - 79	3896.92	12.51	3404.46	4480.79	4599.56	3625.73	4121.15	3525.3	4065.55	3352.83	4293.76	349.206	2247.92	4234.06	5169.99	1686.3	3962.26	4925.97	3714.66	1852.45	432.236	2816.18	3109.47	3371.27	2882.87	2217.41	2092.26	4586.14	3669.26	4414.86	4734.58	3126.15	4534.09	4559.13	4692.32	3338.48	3954.91
7.99_318.2272m/z		318.227	1	7.99408	0.04855	0	0.545955	0.370904	1.05861	2000ng/ml TBT	200ng/ml TBT	100 - 9.58	4992.36	8.65	4015.48	5321.06	5053.75	5134.58	4605.93	4634.88	5108.12	4375.36	4655.19	3786.64	4948.69	4447.01	5158.9	4421.55	4578.45	5731.12	5036.61	5270.28	4609.88	4221.1	5796.93	4980.5	5063.38	4960.2	4613.11	4855.78	4870.5	5621.46	4511.2	4628.74	4293.99	5442.64	4715.36	4953.62	4602.17
8.00_300.2531m/z		300.253	1	7.99948	0.0915167	0	0.028519	0.0380659	1.09793	2000ng/ml TBT	Control	100 - 11	9469.27	5.08	7957.29	9218	9191.1	8219.16	8669.72	8773.44	8481.05	8487.61	9049.65	8580.88	8420.96	8057.65	9408.9	8955.03	8931.03	9331.34	9091.18	9626.9	9069.93	10931.5	9272.03	9224.87	9627.84	8909.93	9317.34	7814.72	8064.21	8020.82	7790.73	9293.48	8411.66	8485.58	8767.65	7628.83	8802.08
8.02_611.3367m/z		611.337	1	8.02107	0.0537833	0	0.983182	0.564896	1.04693	2000ng/ml TBT	QC Samples	100 - 1.47	6503.43	13.33	7634.31	7137.59	5184.34	5937.4	4912.11	7200.07	7738.41	5531.1	6826.43	7486.98	6353.04	5694.04	5962.01	6754.43	4724.06	6556.74	6911.83	7361.1	6836.85	4360.74	7985.49	7662.07	3860.02	7049.34	6453.68	6724.86	7862.33	5471.44	7086.59	6237.13	5211.64	5600.3	5729.13	7587.55	7257.56
8.02_466.2754m/z		466.275	1	8.01565	0.0484167	0	0.0743327	0.081161	1.27347	Control	200ng/ml TBT	100	3301.02	6.99	3184.66	3541.55	3696.36	3273.09	3326.19	3023.19	3319.5	3043.66	1761.67	2566.8	1742.68	3050.57	4406.23	3303.75	1756.24	2149.32	1892.65	4348.32	2863.81	3373.1	3554.33	3668.37	3064.01	3117.57	2793.31	4516.25	3421.92	2941.27	2674.1	3796.43	2553.46	2399.14	2033.43	2519.75	2658.54
8.02_261.9609m/z		261.961	1	8.01565	0.0216	0	0.0488737	0.058298	1.14506	2000ng/ml TBT	200ng/ml TBT	100 - 5.53	2474.79	9.01	1886.65	2309.68	2501.76	1920.53	2156.33	2410.36	2489.8	1688.05	2454.51	1989.88	2640.97	1583.16	1946.83	2161.55	1913.12	2600.15	2304.42	2740.2	2238.36	2499.91	2121.07	2661.3	2752.44	2480.65	2443.62	2740.45	2343.76	2446.83	2458.82	2326.85	2877.19	2512.5	2275.16	2088.51	2263.86
8.02_595.3321m/z		595.332	1	8.01565	0.0377333	0	0.0355549	0.0453938	1.36114	Control	200ng/ml TBT	100 - 4.02	3879.44	17.8	2916.21	5049.06	3627.87	3300.31	4218.74	4749.09	3895.26	3278.95	3179.05	2681.17	2567.61	1142.19	2705.57	4583.44	2289.66	3652.44	3178.7	3705.63	3215.1	2464.78	3621.1	2669.05	2342.24	2582.74	5212.84	3656.2	3336.38	4085.28	3190.43	3511.45	3463.18	3995.55	2477.55	4068.12	4103.01
8.02_603.8455m/z		603.846	1	8.01565	0.0484667	0	0.761091	0.471852	1.12038	QC Samples	200ng/ml TBT	100 - 5.85	6179.7	15.7	6748.69	6345.63	6748.22	5302.22	4163.48	5457.64	4877.84	6254.26	5413.92	4377.32	8552.48	4564.82	6020.4	4736.78	6136.26	4323.97	6303.21	6161.86	4195.68	7374.47	5563.75	6057.79	5702.51	5256.51	9829.79	5433.48	6181.96	5387.71	4558.82	5408.75	5439.85	7210.72	6279.16	6068.68	7528.88
8.02_602.3217m/z		602.322	1	8.01565	0.0484167	0	0.47114	0.332352	1.17025	QC Samples	2000ng/ml TBT	100 - 5.6	5760.95	15.16	5680.45	6350.23	6027.15	3067.69	5843.92	4319.1	3913.02	6117.43	4746.12	5123.31	5368.75	5707.06	6380.36	4314.15	6681.24	4847.54	4773.18	4429.64	5102.8	2716.67	6030.58	5808.46	4911.43	5609.99	8549.5	7129.05	5869.56	6954.99	4785.36	6038.15	4634.22	4723.49	6338.67	6824.25	3148.34
8.02_251.1848m/z		251.185	1	8.01565	0.392333	0	0.146968	0.138174	1.04476	QC Samples	2000ng/ml TBT	100 - 51.2	27007.8	3.22	25702.5	28188	27613.6	26754.2	25706.8	26997.2	27299.5	26691.5	24938	27412.6	25756.9	28413.5	26724	25003.4	24793.4	24493.3	25883.9	26463.2	25714.3	27196.9	24880.7	27490.3	24280	24897	28072.3	26966.7	28789.9	28922.6	27794.5	28129.8	26342.4	28741.4	25155.8	27929.9	26113.8
7.99_628.8841m/z		628.884	1	7.99408	0.08095	0	0.147262	0.138356	1.37087	QC Samples	200ng/ml TBT	100	4093.55	14.94	4177.49	3661.17	3049.27	3419.8	4289.71	3039.88	2896.21	3765.57	3158.7	2765.39	2160.44	4104.9	4903.58	1828.54	3289.95	1677.23	3911.26	2730.72	5033.49	2983.05	5875.56	3568.45	3571.17	1860.61	4587.54	3296.32	2791.23	2912.13	4801.23	6036.14	3734.61	6189.1	2407.36	5622.42	3802.92
8.02_610.8350m/z		610.835	1	8.01565	0.0591833	0	0.307721	0.242408	1.10185	QC Samples	Control	100 - 13.7	14533.5	9.99	13222.8	12903	12841	12688	15839.4	16282.9	11654.1	10089.4	16068.4	13179.7	15599.3	11825.8	13774.7	15651.5	14118.3	14369.3	12589	13979.1	13427.5	14516.2	17870.7	15589.3	14392.7	11142.7	12363.7	13188.1	13294.3	16130.9	13186.2	15372.4	15443.5	14514.1	12767	13900.2	16950.6
8.01_604.3483m/z		604.348	1	8.01027	0.0538167	0	0.11164	0.111617	1.41302	QC Samples	2000ng/ml TBT	100	3406.93	16.92	3133.31	1993.89	1393.34	2360.35	2517.38	3301.03	2932.48	4201.5	3321.14	1689.67	2755.46	4896.43	2159.87	3490.82	2554.5	3693	1869.03	2394.6	2937.47	2645.08	2856.76	2139.73	2535.68	1910.47	3773.24	3797.87	4332.44	3957.09	4838.16	3047.89	1971.94	4461.32	3512.17	1797.92	3546.6
8.01_100.1122m/z		100.112	1	8.01027	0.0377833	0	0.00160202	0.00336585	1.18245	2000ng/ml TBT	QC Samples	100 - 5.49	1465.34	4.93	1162.75	1228.98	1201.85	1298.71	1288.72	1302.38	1398.94	1399.87	1170.98	1409.63	1442.62	1380.32	1407.17	1386.99	1276.43	1161.41	1383.47	1522.48	1429.62	1421.03	1571.43	1534.69	1381.33	1478.67	1070.77	1146.02	1101.32	1161.65	1087.65	1220.61	1103.29	1176.01	1272.42	1206.91	1475.23
8.01_680.4427m/z		680.443	1	8.01027	0.183217	0	0.00268217	0.00523018	1.0688	2000ng/ml TBT	QC Samples	100 - 31.1 - 2.89	162021	2.78	148233	152525	161927	146496	160197	158802	159338	155828	152049	159348	150327	160308	161546	155978	159238	152213	161603	167546	158000	164484	163863	165803	153550	161320	146021	155791	151474	157220	144445	158886	141714	151175	146205	146621	150835
8.00_226.9512m/z		226.951	1	8.00488	0.0971167	0	0.00021529	0.000581877	1.12181	2000ng/ml TBT	QC Samples	100 - 1.69	34669.8	5.18	30184	30641.4	32578.8	28818.6	32836.2	33268.9	32108.6	29878.5	34758.5	32388.3	30748.1	32544.9	34288.6	30242.1	34246	34714.1	34653.5	34249.5	35210.9	33786.4	33683.5	36290.5	38154	31330.4	29984.4	30490.5	29247	30268.6	28283.7	29876.5	30668.7	30487.2	29617.2	30848.6	32211.5
8.00_193.9736m/z		193.974	1	7.99948	0.0161833	0	0.0149089	0.02237	1.13628	2000ng/ml TBT	Control	100	2217.5	7.59	1864.61	1984.6	1895.63	1888.88	2114.3	2094.07	1675.46	2094.78	1774.95	1984.5	1897.42	2148.74	2273.36	2162.63	2141.39	2069	2188.81	2585.76	2153.87	2147.15	2077.02	2050.38	2260.08	2276.88	2043.37	1931.62	1838.25	1993.08	1973.8	1782.52	1943.82	2040.53	1830.96	2248.54	1945.12
8.00_242.9253m/z		242.925	1	7.99948	0.0431667	0	0.0222585	0.0308737	1.16644	2000ng/ml TBT	QC Samples	100	2828.54	8.46	2250.17	2647.33	2530	2003.65	2626.14	2416.46	2594.07	2427.37	2884.24	2585.72	2659.25	2051.92	2633.19	2324.29	2732.54	3095.59	2746.64	2821.37	2572.9	2510.76	2897.67	2884.52	3291.95	2902.54	2183.19	2460.61	2177.87	2543.72	1690.18	2147.55	2592.54	2506.29	2297.75	2504.73	2493.29
8.00_242.1746m/z		242.175	1	7.99948	0.0269667	0	0.6596	0.425635	1.04274	2000ng/ml TBT	200ng/ml TBT	100 - 6.81	2763.96	4.63	2601.75	2781.16	2655.42	2779.3	2887.19	2741.57	2490.66	2549.45	2608.88	2180.59	2716.35	2546.59	2770.96	2744.34	2659.56	2978.07	3169.17	2861.24	2485.68	2612.1	2878.33	2939.4	2301.31	2864.43	2780.7	2765.18	2675.68	2605.74	2871.26	2755.8	2671	2864.59	2828.41	2674.16	2531.49
8.02_230.2476m/z		230.248	1	8.01565	0.424467	0	3.4335e-06	1.40838e-05	1.06884	2000ng/ml TBT	QC Samples	100 - 12.2	124882	1.22	115428	119113	119435	114093	121661	126013	120559	117067	119443	120092	118287	123145	126990	121344	122571	126070	123856	125010	122405	123706	127097	124840	126229	125914	116610	115787	116027	114149	114618	116556	113673	117139	114425	114828	121460
8.02_113.1073m/z		113.107	1	8.02107	0.0269667	0	0.118827	0.117462	1.0873	QC Samples	2000ng/ml TBT	100 - 5.94	838.639	6.69	791.174	728.171	868.574	875.342	747.864	873.45	823.79	922.596	717.465	778.396	843.245	705.266	833.584	828.12	941.274	730.223	798.682	833.005	825.077	705.21	778.09	683.834	858.107	688.407	850.174	770.28	892.698	916.411	787.701	887.868	829.572	840.882	866.084	921.013	838.656
7.98_916.5681m/z		916.568	1	7.98328	0.0431667	0	0.432365	0.312201	1.22726	2000ng/ml TBT	Control	100 - 30.9	10732.8	17.87	8748.17	8659.69	10401.7	9125.95	9884.88	9669.51	8144.92	5327.9	6453.89	10882.8	7655.68	10314.3	14098.7	5794.52	9418.03	9557.39	7658.3	9535.31	10685.1	16086.5	6696.46	10138.2	13212.7	11850	8799.94	8891.52	9455.51	10663.9	9942.7	8897.87	7215.56	10220.9	7991.17	8077.09	12280.8
7.98_286.2374m/z		286.237	1	7.98328	0.668683	0	0.000136847	0.000386829	1.07515	2000ng/ml TBT	Control	100 - 31.5	57763.5	2.02	55595.8	53200.3	54661.5	51076.2	54558.9	50719.9	53321.8	56674.5	51792.7	54700.8	54444.5	58203.6	57793.2	56748.8	54324.1	57796.5	59281.2	55988.8	58959.1	57913.4	57050.3	57908.6	56505.9	58500.8	54677.1	51911.2	53496.6	51853.7	53841.1	53323.2	52802.6	56021.9	53168.8	55313.1	55292.4
7.97_580.3078m/z		580.308	1	7.9671	0.0593667	0	0.714742	0.450901	1.11211	2000ng/ml TBT	200ng/ml TBT	100 - 9.35	9468.65	12.34	6514.35	9693.69	9546.52	8172.46	9716.81	6598.21	9273.33	9690.23	8044.5	7524.59	9793.15	8244.69	9071.59	7626.25	10453.6	7354.68	9287.22	6123.29	10099.8	7507.66	12923.3	10444.7	7837.84	11525.5	9674.99	8698.03	8681.17	8574.73	7501.34	9294.43	9180.79	10105.4	8504.22	10842.3	7662.55
7.97_588.8219m/z		588.822	1	7.9671	0.0647667	0	0.787121	0.484023	1.03801	200ng/ml TBT	QC Samples	100 - 12.9	17725	6.79	18628	14920.6	16625.2	19353.9	17871.9	18437	14738.2	16141.8	18109.4	15943.8	17296.2	19005.4	17661.5	17243.1	19714.3	16826.3	18751.1	14028.7	18554.3	17926.8	17989.3	17547.4	15239.4	18786	16226.7	16935.4	20112.1	18406.1	15006.3	15509.8	16739.8	16880.1	17307	17732.3	17500.8
7.96_504.3197m/z		504.32	1	7.96168	0.07015	0	0.000712572	0.0016543	3.21369	2000ng/ml TBT	Control	100 - 13.6	9568.59	24.89	2447.84	3130.05	1509.23	3544.56	1434.54	1719.94	3779.31	6254.12	8076.43	2126.13	8972.38	10626.9	12649.2	14909.8	10233	5771.96	7910.9	12753.4	11029.8	11456.1	9867.21	6466.54	6382.17	10682.6	4667.76	5333.61	3069.66	2399.96	1654.12	3761.06	1728.99	4100.64	1904.48	1192.5	8741.47
7.96_140.0681m/z		140.068	1	7.96168	0.0431833	0	0.0290926	0.0386044	1.41675	Control	2000ng/ml TBT	100 - 17.3	467.501	15.17	590.543	448.863	480.334	479.344	396.77	361.554	523.397	459.201	568.878	281.147	752.138	338.397	470.752	341.415	553.927	256.285	374.785	373.676	233.264	259.672	430.972	357.075	395.12	215.287	501.823	537.78	485.392	562.682	426.135	439.041	574.528	503.821	481.642	341.11	375.104
7.96_500.3064m/z		500.306	1	7.96168	0.0270167	0	0.20512	0.179863	1.19951	QC Samples	200ng/ml TBT	100 - 15.7	3076.51	10.94	2915.6	3203.66	3265.01	2484.27	3395.88	2747.87	2623.49	3027.42	3419.07	2204.26	3263.22	2115.38	1889	2176.06	1956	3495.38	3971.67	1378.86	3353.01	2872.7	3310	2954.13	2360.77	3102.26	2914.67	3097.36	3182.35	3342.94	2937.19	2139.68	3003.61	3581.45	3145.95	2719.06	3122.04
7.96_573.3190m/z		573.319	1	7.96168	0.0485833	0	0.424532	0.308248	1.16941	2000ng/ml TBT	200ng/ml TBT	100 - 5.31	5671.6	11.87	5770.16	5919.6	6009.39	6813.84	5474.68	5527.73	4994.72	4605.24	5375.68	4789.01	5145.36	4811.42	4633.2	4974.18	5942.42	3128.44	7329.48	4039.74	4148.19	6561.98	7635.29	5094.54	3910.67	6652.89	4907.91	5580.51	5946.82	5591.72	5208.32	3605.94	5474.01	5321.69	3845.27	7400.35	4363.25
7.96_382.2432m/z		382.243	1	7.96168	0.0485667	0	0.174677	0.158456	1.08497	2000ng/ml TBT	200ng/ml TBT	100 - 10.4	7160.61	4.4	6847.38	7294.5	6580.09	6727.47	6271.54	6767.42	6810.03	6529.45	6718.42	6165.26	6257.82	5695.98	7101.81	6163.38	7753.86	6942.01	7449.75	6552.81	7131.63	6775.76	8252.6	7530.29	7143.94	6448.11	6693.14	7039.59	6766.28	6362.08	6675.61	6591.7	6544.92	6954.38	6069.62	7301.99	6788.33
7.97_589.3234m/z		589.323	1	7.9671	0.0647667	0	0.558516	0.377178	1.10498	200ng/ml TBT	Control	100 - 0.35	7471.75	11.54	4864.98	7527.72	7798.61	8092.59	6988.53	6703.69	6381.69	5737.28	7429.11	7498.86	8454.46	7055.83	6722.45	9027.81	7076.88	6508.58	5579.18	7371.13	6805.7	7839.8	7525.91	7099.76	3777.97	8322.5	5856.54	8785.85	7456.34	8898.83	5991.87	8903.78	8142.07	6729.23	6665.26	8258.01	7807.64
7.96_650.3956m/z		650.396	1	7.96168	0.113283	0	0.0208556	0.0293392	1.13108	2000ng/ml TBT	200ng/ml TBT	100 - 17.7	34778.6	4.93	28669	34874	29171	33477.8	35029.7	35723.7	33613.4	30577.5	29979.8	30238	33444.2	35062.4	30461.9	28163.4	30113.9	28521.2	34678.6	34545.4	31480.9	36372.1	36957.2	33877.3	34366.6	35950.9	27893.8	31017.8	33569.5	33249.1	30501.5	29161.5	31662.1	28980.1	31782.9	29698	34587.3
7.96_338.2897m/z		338.29	1	7.96168	1.17063	0	0.000101465	0.000295688	1.25362	2000ng/ml TBT	Control	100 - 17.1	1.62341e+06	6.84	1.26364e+06	1.19047e+06	1.19792e+06	1.19276e+06	1.27258e+06	1.34832e+06	1.35106e+06	1.54315e+06	1.27844e+06	1.42529e+06	1.49604e+06	1.66835e+06	1.72992e+06	1.70017e+06	1.50603e+06	1.46255e+06	1.62801e+06	1.71097e+06	1.62481e+06	1.79041e+06	1.49689e+06	1.50755e+06	1.51128e+06	1.71739e+06	1.3199e+06	1.18697e+06	1.17472e+06	1.10865e+06	1.20374e+06	1.2194e+06	1.16637e+06	1.29287e+06	1.15908e+06	1.14932e+06	1.54375e+06
7.96_242.9253m/z		242.925	1	7.95628	0.0485667	0	0.0313038	0.0410368	1.14059	2000ng/ml TBT	QC Samples	100	3138.01	6.92	2798.43	2797.87	2802.62	2651.79	3065.9	2481.96	3029.78	2678.46	2769.99	2846.23	2625.4	2795.93	3241.6	2498.02	3060.69	3066.02	2802.94	2858.07	3194.21	2906.66	2923.41	3418.51	3861.47	3138.8	2869.39	2653.16	2700.83	2740.71	2363.72	2667.22	2639.03	2676.91	2368.48	2352.22	3043.35
7.96_113.1073m/z		113.107	1	7.95628	0.0270167	0	0.677722	0.434075	1.03541	200ng/ml TBT	QC Samples	100 - 9.12	817.836	7.18	715.215	761.017	864.871	790.623	886.115	810.678	883.914	805.402	769.471	808.366	772.017	920.425	913.544	813.095	811.198	734.571	835.686	821.575	825.862	833.267	746.421	672.642	794.095	820.898	916.05	861.992	772.886	841.806	705.691	770.182	829.486	777.257	761.184	810.788	691.908
7.96_701.3495m/z		701.35	1	7.95628	0.0323833	0	0.513092	0.354561	1.08757	2000ng/ml TBT	200ng/ml TBT	100 - 7.92	2272.36	27.51	2376.23	1069	2623.95	2151.15	1674.05	2701.16	2949.28	2129.69	3087.66	2751.8	1766.76	568.367	2043.03	1378.34	3418.16	1700.96	856.756	2214.71	4915.95	1211.05	2056.37	2743.9	1505.68	2674.48	2967.46	4284.79	3031.99	1389.84	1763.76	0	5028.38	2297.1	2402.96	1652.47	3214.57
7.96_100.1121m/z		100.112	1	7.95628	0.0270167	0	0.000300113	0.000781513	1.22395	2000ng/ml TBT	QC Samples	100 - 6.5	1096.89	5.59	877.594	1001.35	961.219	1000.37	945.785	883.703	984.546	1018.14	1018.75	914.207	977.653	1139.13	1164.06	952.027	1084.36	1006.33	1085.53	1158.79	1120.18	955.79	1078.35	1053.88	1127.82	1194.77	786.992	775.558	717.153	781.96	845.092	854.516	814.663	934.144	909.637	992.763	907.267
7.96_81.0449m/z		81.0449	1	7.95628	0.129433	0	0.0391771	0.0491138	1.05478	2000ng/ml TBT	Control	100 - 2.69	6420.2	1.28	6094.22	6132.16	6560.44	5961.37	6036.47	6393.95	6123.48	5392.03	6069.09	5882.91	6088.77	5766.8	6424.64	6157.05	6347.63	6587.83	6547.75	6388.33	6336.63	6332.96	6473.55	6410.26	6359.96	6512.15	6128.18	6236.56	6139.39	6280.86	5734.52	6163.73	6223.95	6252.41	5947.78	5602.32	6105.88
7.95_192.1381m/z		192.138	1	7.9509	0.0701333	0	0.695233	0.442396	1.03847	2000ng/ml TBT	QC Samples	100	2398.33	7.12	2295.59	2153.14	2408.15	2439.45	2580.6	2306.17	2050.92	2327.19	2233.33	2340.46	2480.91	2227.25	2691.81	2125.41	2708.85	2230.26	2370.06	2800.19	2177.66	2526.28	2273.87	2357.16	2221.22	2460.21	2392.92	2505.04	2374.05	2143.91	2354.45	2490.98	2478.1	2256.74	2297.06	2052.4	1955.56
7.96_244.2269m/z		244.227	1	7.96168	0.102517	0	0.31783	0.248379	1.02886	QC Samples	Control	100 - 8.44	12443	3.08	12101.5	12679.9	12737.6	11688.7	12104	12103.2	11525.6	11811.2	12152	12409.7	11831.9	12814.7	11965.3	11909.4	12279.6	12777.4	11810.4	12857.7	12257.9	12101.6	12075.7	12679.8	11909.5	13083.1	12836.6	12447.5	12224.6	11911	12051.3	12037.3	13020.8	12658	12994.4	12625.7	13004.3
7.98_488.3064m/z		488.306	1	7.98328	0.0539667	0	0.341059	0.261065	1.1446	QC Samples	2000ng/ml TBT	100 - 22.2	4383.02	17.03	4162.91	5629.97	3780.2	4166.73	3901.39	3377.55	4377.86	2821.62	3790.08	3855.1	3105.49	4698.81	4867.53	3134.75	4835.32	3216.27	2747.26	5305.91	3981.49	3519.09	3953.91	2839.69	3812.72	4474.25	4212.97	5238.31	3204.77	4051.58	4603.92	4702.22	4193.47	4919.85	3861.82	3991.32	3578.45
7.97_581.8324m/z		581.832	1	7.9671	0.0593667	0	0.891895	0.531558	1.09326	2000ng/ml TBT	Control	100 - 6.72	6561.46	14.72	5709.4	5815.6	5056.12	5201.12	7678.06	7493.41	4568.29	6492.14	5974.96	4792.79	5611.98	7462.47	5241.96	6557.08	7025.38	6042.32	6946.6	4340.96	7226	6583.62	3911.78	8074.75	8178.64	7229.33	5958.55	7702.5	7522.53	7008.52	5591.88	5771.23	5195.87	6671.39	4974.38	5683.38	6569.78
7.97_580.8101m/z		580.81	1	7.9671	0.0539833	0	0.95339	0.558736	1.08965	2000ng/ml TBT	Control	100	3717.98	26.99	4170.82	2558.52	2716.82	4046.87	4740.14	3181.88	2061.47	3820.09	3415.63	1777.28	3585.23	3826.39	3183.81	5066.41	3723.59	2900.92	3296.92	3136.8	4508.49	4798.15	2885.97	5238.16	1496.9	4382.48	2885.89	4010.86	4921.64	3423.01	4174.82	4237.8	2736.94	5759.89	4197.91	3627.73	3488.42
7.98_467.8030m/z		467.803	1	7.98328	0.129267	0	0.00192966	0.00394466	1.0756	2000ng/ml TBT	Control	100 - 3.91	50481.2	3.11	45359.5	44839.5	46424.4	44351.3	51889.2	46392.2	49397	46811.6	46919	49184.2	49610.6	48972.5	49917	47442.7	45661.9	50464.8	49253.1	50337.4	53917.3	50408.5	49115	50380.4	51203.4	49234.7	47597.8	46729.9	44344.5	47341.9	46322.5	48845	44279.2	46296	46024.8	47893.9	49630
7.98_467.3013m/z		467.301	1	7.98328	0.129267	0	3.16045e-05	0.000103117	1.09762	2000ng/ml TBT	QC Samples	100 - 12	127113	3.35	115856	115849	123080	116364	120735	117280	116470	109698	118981	121169	123170	125455	128938	111583	119661	133424	127232	120575	133100	124304	123076	127415	129640	131563	113377	113625	114432	115167	111986	114235	111989	120444	118897	111025	116314
7.98_203.0735m/z		203.074	1	7.9779	0.0161833	0	0.00100089	0.0022236	7.99646	2000ng/ml TBT	Control	100	682.296	18.15	94.5516	54.9705	178.383	0	93.9828	119.825	0	140.885	134.516	301.515	226.894	0	537.844	181.71	176.516	151.433	794.068	539.611	545.171	575.865	730.879	766.538	864.741	641.495	0	50.1891	41.4551	0	0	0	0	0	0	77.2012	0
7.98_242.2477m/z		242.248	1	7.9779	0.0324	0	0.259054	0.214425	1.11448	QC Samples	2000ng/ml TBT	100 - 11.3	1677.67	8.63	1409.96	1426.16	2139.47	1650.61	1713.74	1637.74	1611.67	1608.07	1622.17	1111.77	1729.35	1274.51	1757.3	1511.84	1727.05	1654.29	1646.24	845.67	1710.77	1604.05	1698.47	1589.21	1317.59	1630.68	1355.89	1834.7	1811.06	1805.45	1643.23	1561.79	1543.4	1650.2	1654.68	1677.34	1580.4
7.98_244.2633m/z		244.263	1	7.9779	0.0809333	0	0.0033718	0.00636129	1.10996	2000ng/ml TBT	200ng/ml TBT	100 - 11	10079.4	3.76	8645.42	8864.65	9630.86	9272.59	10346.2	8680.38	9240.39	9669.26	9334.11	8333.02	8808.71	9430.93	9621.86	8015.68	9777.84	9324.74	10769.9	10178.9	9787.31	9852.68	10086.4	9578.23	9415.96	10966	9216.18	10233.3	9939.23	9196.76	9600.6	9683.08	9332.51	9835.81	9421.34	9149.06	8890.22
7.98_250.1929m/z		250.193	1	7.9779	0.0863167	0	0.0373511	0.0472759	1.05347	2000ng/ml TBT	QC Samples	100 - 6.49	17245.8	3.56	16711.9	15396.1	16456.6	17744.4	16429.9	17509.7	16586.3	15735.5	17204.1	16472.9	16930.6	16001.1	17541.9	16102.4	17193.5	18026.2	16891.9	17471.3	16058.4	16941.8	18550.3	17128.2	17635.2	17289.5	17146.2	15540.8	16790.2	16727	15772	17096.8	15255.3	16397.8	16216.1	16460.2	16557.3
7.97_90.0914m/z		90.0914	1	7.97252	0.0162167	0	0.0768259	0.0832741	1.09129	2000ng/ml TBT	QC Samples	100	698.5	3.69	675.882	644.11	677.859	708.417	614.518	620.468	599.808	678.642	688.523	613.355	635.046	604.15	687.244	635.861	799.811	611.231	705.128	696.506	758.007	687.87	687.888	677.319	679.094	696.186	642.367	713.016	661.745	643.87	544.456	580.226	540.91	716.015	658.007	671.785	661.81
7.97_344.2275m/z		344.227	1	7.9671	0.0485667	0	0.0185167	0.0267154	1.09315	2000ng/ml TBT	QC Samples	100 - 5.16	7984.59	5.07	7813	7467.91	6902.78	7377.23	7913.64	7032.51	7635.39	7068.12	8058.01	8137.51	6884.54	7435.97	8423.53	6561.76	8155.71	7540.17	7464.28	8709.07	8149.41	7909.29	7419.43	7695.41	8460.78	8069.04	7391.32	7444.81	7220.34	7642.95	7540.68	7812.88	7117.06	7081.28	6822.12	6986.82	7438.11
7.97_274.2372m/z		274.237	1	7.97252	0.027	0	0.32512	0.25241	1.15982	200ng/ml TBT	Control	100 - 14.5	1510.16	10.39	1253.41	880.165	1497.68	1312.47	1127.49	1449.16	1460.1	1436.06	1708.51	1371.57	1645.15	1749.02	1813.16	1081.77	1509.46	1202.64	1392.18	969.42	1139.98	1126.29	1179.85	1793.37	1735.59	1744.89	1352.32	1599.31	1537.88	1406.17	1487.84	1453.41	1248.98	1233.82	1255.97	1642.29	1645.75
7.97_407.8503m/z		407.85	1	7.97252	0.2428	0	1.85962e-07	9.82348e-07	1.7789	QC Samples	2000ng/ml TBT	100 - 56.9 - 0.418	12078.6	14.48	13167.2	11713.3	10890.8	11160.2	9477.95	9136.23	8935.28	6272.79	9523.13	7044.49	9988.46	10079.9	8181.51	6920.54	9610.7	9254.79	7048.94	8616.25	6110.93	6451.65	5629.85	5710.12	8745.93	6005.88	12679.7	13399.3	13787.5	13106.5	13887.4	11690.1	11255.8	11997	13327	13919.1	12300
7.97_356.9089m/z		356.909	1	7.97252	0.0324	0	0.00124608	0.00269749	1.14575	2000ng/ml TBT	QC Samples	100 - 5.13	8786.2	5.11	7526.19	8459.84	8443.89	7276.04	7829.8	8135.01	7535.66	7653.99	7777.44	7844.32	8257.38	7668.66	8726.98	8274.93	8556.83	8691.9	8895.87	8275.3	9239.41	8189.11	8885.99	9506.1	9668.87	7628.94	7165.3	7265.62	7372.85	7238.77	6626.69	7869.36	7622.09	7356.26	7237.55	7437.44	8681.65
7.97_196.1543m/z		196.154	1	7.97252	0.194067	0	0.747312	0.465319	1.01579	Control	200ng/ml TBT	100 - 3.57	20719.2	2.58	21279.6	20411.6	22372.7	20535.8	20328.9	20482	20426.1	19916.9	19669.7	19639.9	21076.8	20383.8	21893.4	19057.7	20512.5	20943.7	20095.6	21325.6	19867.7	20858.1	20604.4	20669	19766.1	20383.4	20296.5	20332.3	20395.7	20117.7	21022.3	20995.3	19975.3	21470	20020	21439.6	20103.8
7.97_453.3431m/z		453.343	1	7.97252	0.0755333	0	0.538826	0.36716	1.06499	200ng/ml TBT	2000ng/ml TBT	100 - 2.43	6791.77	9.37	7888.66	6599.04	6085.43	7016.26	7630.49	6317.8	5917.76	4127.53	7110.62	5894.69	7286.56	6846.67	6547.64	6388.94	7934.58	6324.46	6776.9	5357.81	6761.32	5531.04	6618.73	7169.65	6537.33	6265.78	7430.86	5930.22	6143.56	7080.86	7004.86	7512	5671.84	7484	7097.13	6364.64	6374.57
7.97_327.1488m/z		327.149	1	7.97252	0.0647667	0	0.00257031	0.00504759	2.07279	200ng/ml TBT	QC Samples	100 - 19.2	18974	4.81	15857.4	10696.4	12303.6	15063.5	17090.3	19511.1	20975.6	25444.1	17893.2	18582	17106.4	19741.9	19961.9	16408.6	15509.4	26588.9	20370.1	20177.2	1675.17	15410.8	18477.1	18183.7	25439.1	31701.8	9349.18	9068.87	8969.53	8359.07	9467.86	9018.06	8633.03	9583.55	9980.38	9484.95	8884.49
7.97_294.9385m/z		294.939	1	7.9671	0.0216167	0	0.080599	0.086663	1.16721	2000ng/ml TBT	Control	100	2318.74	10.71	2102.47	1872.56	2098.01	1796.68	2458.31	2073.15	1982.07	1509.26	2068.9	1992.42	1813.37	2202.64	2118.71	2050.97	2123.25	2607.28	2353.47	2009.72	2515.64	1826.48	2719.1	2540.98	2404.55	2180	2084.52	2154.38	2035.23	1826.9	1802.52	1989.95	2050.05	1818.02	1971.22	2066.43	1977.09
7.97_453.8448m/z		453.845	1	7.9671	0.0701333	0	0.653245	0.422572	1.44423	QC Samples	2000ng/ml TBT	100	1222.53	28.68	588.309	731.139	1400.35	1237.72	824.966	933.849	1031.64	792.095	1598.76	1117.01	1988.35	654.685	675.999	996.45	1273.41	698.62	0	972.004	838.443	415.091	1214.93	1283.79	972.502	1075.19	2352.37	1948.03	1530.89	1422.59	1938.33	988.885	1482.16	1475.65	760.905	1170.46	275.21
7.97_172.1695m/z		172.17	1	7.97252	0.0539667	0	0.599744	0.39818	1.04412	2000ng/ml TBT	Control	100 - 7.24	2658.51	3.78	2396.95	2538.19	2611.09	2483.57	2477.17	2693.51	2534.77	2634.15	2367.46	2470.39	2672.19	2767.55	2702.09	2123.88	2824.44	2743.14	2707.95	3049.57	2781.93	2628.38	2441.1	2468.66	2691.42	2499.05	2644.48	2723.75	2457.1	2672.73	2483.94	2799.02	2538.5	2507.14	2674.3	2578.9	2474.09
7.95_164.9205m/z		164.92	1	7.9509	0.0161667	0	0.0533139	0.0623868	1.15076	2000ng/ml TBT	Control	100	3243.82	5.89	2781.46	2752.29	2693.59	2626.75	2895.26	2714.08	2953.3	3134.07	2954.07	2742.32	3036.68	2843.95	3206.82	2142	3174.3	3467.5	3073.35	3142.99	3164.89	3322.75	3314.62	3299.96	3853.73	2778.29	2741.31	2809.77	2488.02	2769.59	2593.79	2682.12	2730.13	3016.64	2640.65	3011.47	3541.36
8.02_308.2791m/z		308.279	1	8.02107	0.02695	0	0.00103865	0.00229218	1.29931	2000ng/ml TBT	Control	100 - 17.6	2124.04	7.88	1740.79	1190.29	1531.93	1170.36	1738.27	1663.02	1937.52	2105.73	1657.59	1673.75	1969.38	1599.33	1980.03	1868.2	2140.73	1975.72	1924.64	2378.51	2162.07	2221.62	2079.69	2289	1930.45	2006.31	1842.36	1631.2	1548.08	1558.11	1818.72	1880.72	1633.14	1887.13	1585.08	1655.09	1759.23
8.03_762.9044m/z		762.904	1	8.02648	0.0645	0	0.513496	0.354693	1.12349	QC Samples	2000ng/ml TBT	100 - 7.84	14793.4	11.61	14859.6	13971.1	14849.6	13772.4	7430.57	14859.1	16868.6	15524.8	11505.8	16525.6	16055.2	13747.2	16216.8	13715.7	16036.1	11352.8	15911.4	12767.1	11688.6	14783	12233.6	13046.5	11458.6	13450.3	12998.5	14831.4	15746.6	17410.1	18155.2	14431.9	11107.9	14160.8	14833.7	14570.7	13984.9
8.09_140.0681m/z		140.068	1	8.09092	0.0376667	0	0.0879882	0.0929796	1.24914	QC Samples	2000ng/ml TBT	100 - 18.7	488.444	12.26	491.014	462.573	465.683	439.339	528.144	561.361	415.803	386.324	619.021	443.942	554.563	374.132	231.973	514.796	405.551	172.869	548.816	252.424	346.911	371.48	385.991	533.485	353.15	335.951	497.901	558.598	409.431	578.676	359.92	471.917	491.876	642.685	440.165	513.385	527.772
8.09_532.2795m/z		532.28	1	8.09092	0.0485333	0	0.416643	0.304253	1.14886	QC Samples	200ng/ml TBT	100 - 2.84	5685.56	20.24	6772.1	6780.52	5374.69	5462.11	7822.28	3977.73	5012.66	3952.43	4858.55	4258.16	4045.77	5387.95	3269.88	6999.98	5684.52	5086.34	6040.41	3084.26	4983.92	5571.99	6614.24	7345.7	3378.7	3570.84	5161.65	4602.88	5195.76	4300.43	5450.61	6604.92	5058.4	8386.78	5349.79	6385.55	5443.29
8.09_371.2510m/z		371.251	1	8.09092	0.10775	0	0.49107	0.34276	1.04631	2000ng/ml TBT	200ng/ml TBT	100 - 1.69	19858	5.22	16778.7	20593.3	17742.2	19216.2	19628.8	20179	20834.6	19458.3	19775.8	18526.1	17753.1	18329.5	19477.1	21233.3	18596.5	18140.8	20806.8	18976.5	19467.5	18586.6	18925.2	20442.5	21526.3	20132.6	20178	17895.5	18136.7	19316.5	18201	19295.4	19843.4	18349.2	20263.9	20442.3	21014.2
8.09_267.2064m/z		267.206	1	8.09092	0.129133	0	0.0724693	0.0795789	1.05807	2000ng/ml TBT	QC Samples	100 - 17.7	21158.3	3.43	19193.6	20737.7	19292.2	19655.5	20680.2	20269.7	22262.5	21656.3	20613.8	20812.3	20357.4	22021.3	20310.2	20590.6	19760.9	19824.4	21176.9	22028.9	21473.4	19105.7	20587.4	21584.6	21544.1	21765	21176.1	20441.1	20084.5	18197.9	18936.6	19743.2	19059.5	19742.8	21925.7	21156.9	19745.7
8.09_100.1121m/z		100.112	1	8.08555	0.03765	0	4.49604e-05	0.000142052	1.19784	200ng/ml TBT	QC Samples	100	1467.54	5.09	1218.53	1267.01	1122.99	1223.22	1285.92	1326.97	1194.81	1204.36	1474.91	1396.91	1282.65	1640.54	1422.12	1531.36	1587.78	1404.06	1418.28	1355.61	1389.99	1321.63	1285.98	1564.22	1631.65	1389.56	1109.43	1076.51	1142.82	1133.37	1081.61	1163.93	1213.66	1141.31	1112.3	1289.76	1444.04
8.09_256.1903m/z		256.19	1	8.08555	0.0215333	0	0.791038	0.485594	1.06113	2000ng/ml TBT	200ng/ml TBT	100 - 9.92	1460.08	12.36	1386.43	1632.08	1202.11	1214.31	1297.67	1258.73	1465.21	1629.5	1314.1	1003.37	1351.83	730.571	1732.02	1636.88	1591.93	1647.06	1526.18	1462.11	1536.96	1315.95	1290.94	1124.57	1521.14	1902.82	1633.15	1196.19	1413.37	1380.42	1322.87	1231.76	1313.75	1474.61	1518.75	1322.29	1665.58
8.08_113.1072m/z		113.107	1	8.08015	0.0161667	0	0.0572705	0.0662409	1.14734	200ng/ml TBT	Control	100	589.079	8.51	564.673	563.72	537.202	478.019	474.283	584.196	484.754	420.586	538.632	624.983	467.785	714.188	542.987	573.684	658.044	592.327	561.306	570.512	585.132	497.715	606.433	576.72	672.914	559.543	653.123	489.64	573.21	508.486	587.636	427.686	507.42	547.006	492.068	617.041	566.905
8.09_256.1750m/z		256.175	1	8.09092	0.0484333	0	0.013933	0.021128	1.1101	2000ng/ml TBT	QC Samples	100 - 8.88	4560.68	6.99	4594.44	3788.13	4470.44	4171.14	4166.56	4068.39	4887.7	3957.13	4625.65	4194.54	4143.29	4909.2	4212.49	4160.38	5522.9	4636.96	4537.9	4237.86	4805.64	4680.46	4376.68	4103.56	5196.81	4546.57	4280.5	4812.49	4129.81	3987.53	4298.22	3947.62	3942.32	4449.64	4012.79	3682.56	3862.43
8.08_307.2476m/z		307.248	1	8.08015	0.0538667	0	0.371383	0.278152	1.04386	QC Samples	Control	100 - 10.1	8819.22	4.56	7907.77	9305.04	7489.59	9169.61	8941.05	8351.83	7772.5	8651.59	8010.88	7667.2	8190.99	8609.22	9644.85	8159.67	9513.97	8330.79	8554.54	9378.65	9433.99	8695.31	8593.91	8545.45	8365.56	8981.48	8910.4	8873.66	7827.67	8994.96	7975.89	8735.16	8838.95	9086.19	8214.03	9901.22	9680.66
8.07_358.2067m/z		358.207	1	8.07477	0.0268833	0	0.11854	0.117224	1.21102	2000ng/ml TBT	QC Samples	100 - 18.2	2329.19	9.88	1832.57	2351.48	2620.97	1740.33	2052.04	1564.98	1397.85	1829.03	2537.72	1832.46	1262.34	1902.38	2385.77	2073.2	1700.91	2457.91	1913.21	2594.72	2059.19	2323.03	2378.46	2467.71	2494.62	2402.61	2055.74	1996.85	2824.56	1788.37	1951.26	2089.13	1658.31	2109.09	1645.55	2486.15	1959.39
8.07_544.3328m/z		544.333	1	8.07477	0.0376667	0	0.0733992	0.0803702	1.26189	QC Samples	200ng/ml TBT	100 - 16.1	3773.43	20.08	3786.23	4742.91	3697.48	3530.43	4490.21	2503.46	2524.04	3056.22	3041.38	3234.24	3139.3	3381.38	1819.89	3988.3	2615.25	2702.6	2613.06	2332.59	2440.08	2751.69	3171.74	3479.75	3014	4920.13	3931.81	3348.82	2421.81	3929.95	3315.18	5131.02	4316.64	3209.67	3598.15	4492.27	4908.89
8.07_239.1487m/z		239.149	1	8.07477	0.4258	0	3.91729e-05	0.000125032	1.06834	2000ng/ml TBT	QC Samples	100 - 8.1	51888.2	1.78	47260.1	50671.9	51301.4	46660.7	50167.4	50899.7	51011	50682.5	51090.1	48484.3	48684.7	52401.3	52423.3	49448.2	51097.8	52331.6	51226.2	54040.6	51436.2	51994	50170.9	51157.2	51453.7	53626.7	47379.9	48677.9	49050.9	49110.6	48602.2	47515.2	48054.3	49160.6	46875.2	48789.7	48951.1
8.07_193.9738m/z		193.974	1	8.06938	0.0161333	0	0.0748849	0.0816211	1.15827	2000ng/ml TBT	QC Samples	100	2328.52	6.25	2193.72	2271.75	2090.2	2150.53	1927.29	2122.68	1896.69	2193.39	2567.61	1884.29	2174.62	2669.33	1994.68	1983.06	2878.18	1840.72	1991.91	2249.02	2225.31	2334.19	2392.3	2286.15	3027.6	2121.7	1474.3	1943.6	1749.32	1894.06	1672.88	2034.14	1950.19	2229.45	2023.81	2094.8	2178.64
8.07_672.4088m/z		672.409	1	8.06938	0.05375	0	0.22837	0.194975	1.19141	QC Samples	2000ng/ml TBT	100 - 7.26	6489.32	18.69	4487.61	8025.95	5283.25	3888.83	5599.01	6025.34	4990.47	6158.94	4718.74	4735.97	6236.5	5741.49	6505.91	6629.65	7691.03	7798.11	5563.6	5924.97	6730.72	6551.81	2619.71	5921.89	4988.08	5273.42	6703.22	4200.33	5674.21	9227.13	5544.55	8837.74	7469.17	5971.04	4918.08	6192.49	6055.84
8.06_451.7717m/z		451.772	1	8.06403	0.05915	0	0.835722	0.506116	1.32271	2000ng/ml TBT	200ng/ml TBT	100	1156.32	27.63	386.943	1248	840.03	1085.52	851.62	991.792	924.873	1066.89	1328.23	860.023	1152.3	417.153	837.232	924.138	530.23	944.332	608.616	994.094	1233.67	1561.28	855.011	3069.17	0	928.735	964.086	0	352.521	847.014	1324.61	1681.67	679.729	2413.53	1304.7	290.69	1204.82
8.06_517.9387m/z		517.939	1	8.06403	0.03765	0	0.173117	0.157356	1.43191	Control	200ng/ml TBT	100	2038.91	26.15	1796.12	1447.51	2147.66	2069.36	2465.38	1213.69	2817.98	2353.61	1941.69	415.59	2294.82	1950.11	711.138	385.499	2521.12	1171.31	2805.61	1137.81	2960.46	1394.13	1995.37	2895.99	577.902	1830.01	1590.61	1212.5	1082.27	1168.14	1503.93	2498.06	1812.69	780.859	1780.2	1752.34	2123.73
8.07_90.0915m/z		90.0915	1	8.07477	0.0322667	0	0.00969376	0.0155349	1.09875	200ng/ml TBT	QC Samples	100	1223.21	4.69	1200.28	1190.1	1219.92	1183.66	1127.07	1192.68	1106.25	1052.76	1390.55	1121.92	1185.33	1338.49	1211.04	1210.52	1140.04	1187.75	1177.6	1287.77	1151.17	1117.05	1104.45	1137.91	1323.02	1116.37	1066.3	1140	1029.51	1130.39	1125.76	1098.36	1108.43	1059.34	1085.77	1089.46	1213.52
8.06_517.6043m/z		517.604	1	8.06403	0.0430167	0	0.420339	0.306191	1.25447	Control	200ng/ml TBT	100	3375.39	24.63	3513.16	2114.93	3913.33	4324.96	2575.67	4081.81	2582.45	3896.83	3513.69	3983.01	1065.87	2499.16	1228.65	2943.54	3250.52	3041.08	2026.39	2452.46	2810.07	2133.01	4211.48	3620.41	4038.73	3583.21	1961.34	1322.9	3773.35	3132.1	2152.8	2131.48	3453.07	4677.58	1758.12	3623.6	3020.03
8.09_371.7527m/z		371.753	1	8.09092	0.09705	0	0.114664	0.11407	1.12174	Control	200ng/ml TBT	100	5951.93	8.29	5822.75	6442.83	5618.61	6170.67	5857.2	5874.51	7134.24	4694.63	4823.87	5407.83	4801.3	5032.43	5319.2	5532.69	5129.46	6401.04	5172.46	6289.79	6598.18	5259.72	5508.14	6348.41	5733.99	5532.84	6039.66	5563.63	5545.74	4714.69	5374.58	5546.24	6138.94	6366.16	5507.39	5163.83	5432.61
8.09_144.1383m/z		144.138	1	8.09092	0.134583	0	4.59644e-07	2.24981e-06	1.5213	2000ng/ml TBT	QC Samples	100	10494.7	6.39	5712.62	6699.93	6451.6	7146.88	6939.7	8073.3	8021.48	7374.63	8774.92	8578.15	8378.29	10558.8	9158.3	9710.87	9889.21	10445	9486.81	10322.7	9894.11	10700.9	10102.6	10900.9	11556.3	10993.7	5974.15	5667.91	5835.57	5857.26	5601.08	5808.3	5565.81	6258.57	5894.17	6150.14	8732.37
8.10_527.7845m/z		527.785	1	8.1017	0.03775	0	0.979269	0.564896	1.06927	QC Samples	Control	100 - 9.92	2620.45	24.5	2888.34	2572.67	2432.27	2814.37	2221.1	1168.72	2364.38	3143.7	3264.92	3021.8	2390.57	2934.25	1353.84	1786.42	2044.73	4093.55	3348.79	3096	2843.53	2326.76	2799.84	1595.92	2473.13	1341.2	4299.46	3317.67	2451.83	3113.96	1998.64	1674.32	2297.91	2871.68	3850.3	1977.04	1190.39
8.10_151.0351m/z		151.035	1	8.1017	0.05395	0	7.79814e-06	2.95134e-05	1.16177	2000ng/ml TBT	QC Samples	100 - 4.4	3268.72	4.09	2839.79	2951.68	3079.79	3069.03	3241.44	2932.85	3036.75	2939.19	3041.05	3170.02	3105.93	3590.63	3103.31	3221.85	3098.39	2977.77	3191.22	3341.31	3228.74	3129.24	3153.21	3166.14	3613.12	3326.79	2606.22	2706.3	2710.2	2737.74	2780.59	2959.31	2644.5	2936.56	2519.52	2617.23	3043.27
8.10_654.8612m/z		654.861	1	8.1017	0.05935	0	0.67095	0.430687	1.11644	Control	QC Samples	100 - 9.96	8958.1	11.65	11173.3	11368.9	6996.42	7674.67	11505	5834.91	10406.9	6704.75	8309.78	8915.81	8498.69	10156.4	7325.87	7732.58	7570.93	6417.21	7813.78	7586.32	8098.74	7795.99	8665.65	10562.7	9035.29	7976.17	7721.04	8118.29	7997.95	7555.72	6100.24	8247.15	7527.24	9343.14	8996.78	7685.23	8958
8.10_518.8190m/z		518.819	1	8.1017	0.0970167	0	0.423941	0.307961	1.05254	200ng/ml TBT	QC Samples	100 - 3.63	32346.7	6.39	34286.8	29593.9	32284.4	29578.4	32466.6	29997.2	35321.6	29542.1	33691.4	31841.6	31486.6	34787.4	33634.3	30584.4	28679.2	34068.8	29294.4	34617.9	29639.8	35245.4	30882	35391.1	31231	28633.5	31023.4	26785.8	34892.6	28411.8	28895.9	31448.3	32182.3	32073.6	29573.9	29510.6	30485.7
8.10_430.2584m/z		430.258	1	8.1017	0.10235	0	5.74697e-05	0.000176873	1.06834	2000ng/ml TBT	QC Samples	100 - 24.1	56679.5	1.56	54914.1	55389.3	53557	53005.8	55583.4	53887.7	58527.3	52184.4	54746.5	54662.1	54507.1	54901.6	56117.5	54865.8	53529.1	53410.9	54045.5	54955.5	58335.8	55249.4	57747.4	58608.9	56823.3	57670.3	51873.8	51907.8	55127.4	53474	50747	51763.3	51648.8	54802	53383.6	52990.9	53719
8.10_518.3173m/z		518.317	1	8.1017	0.1024	0	0.000696662	0.00162435	1.10241	2000ng/ml TBT	QC Samples	100 - 15	80707.7	3.15	73560.9	75242.5	69811.3	72011.3	73742	68341.9	85160.5	72303.1	76071.2	77122.1	74554.6	78712.4	81081.2	75069.8	73699	77947.8	75750.4	83047.1	81738.4	79227.7	83694.1	81662.3	81220.6	79321.1	70428.9	77431.8	75259	69753.7	68046.4	66454	68621.3	79592	72103.5	70808.8	76898.6
8.10_525.8087m/z		525.809	1	8.1017	0.10235	0	0.00746982	0.0124422	1.07953	2000ng/ml TBT	QC Samples	100 - 6.39	86535.8	3.89	80436.5	82633.4	76392.7	83462	84366.4	75027.6	93633.9	80183.4	86879.8	78480.7	83194.9	88230.9	83139.8	78811	84541.3	87357.7	80331.5	88965	89549.9	86185.7	86229.3	85702.3	91431	83891.6	79037.1	81341.4	82913.8	76696.8	78972.3	80054.7	75018.3	80774.8	76796.1	78022.5	82635.3
8.09_532.6141m/z		532.614	1	8.09092	0.0431333	0	0.185628	0.166007	1.22802	Control	QC Samples	100	4077.66	17.84	4311.3	5483.66	4123.81	3241.57	4371.77	3471.4	4240.79	3377	1874.58	5034.59	3160.42	3704.25	3269.32	4908.38	2581.5	2214.79	3598.74	4356.77	3074.97	2146.31	4298.87	3239.34	4194.71	3822.26	3581.51	3449.33	3645.82	2685.49	3923.46	2394.18	3693.2	2458.92	2907.61	4044.89	2757.83
8.10_525.3069m/z		525.307	1	8.1017	0.107667	0	2.78661e-05	9.21849e-05	1.10691	2000ng/ml TBT	QC Samples	100 - 15.9	196935	2.38	184755	183256	178298	177144	190222	174803	197408	183643	191818	179565	184696	191646	183474	187167	181760	187508	188401	196335	200889	191544	194343	205016	209871	189080	170857	175526	193842	172951	170776	168949	165815	179876	183413	172838	188232
8.10_202.1800m/z		202.18	1	8.0963	0.02695	0	0.316037	0.247518	1.07194	Control	QC Samples	100 - 13.8	1201.84	7.39	1144.94	1269.49	978.26	1316.66	1282.79	1168.75	1235.11	1218.74	1085.61	1077.51	1052.39	1368.27	1211.23	1200.15	1068.98	1162.35	1147.75	1249.14	1305.3	1197.41	1016.29	1249.18	1185.6	1149.61	947.743	1058.78	1121.73	1046.32	1203.09	1299.41	925.187	1183.98	1096.16	1053.16	1196.88
8.10_333.1804m/z		333.18	1	8.0963	0.02695	0	1.79914e-07	9.51407e-07	2.64481	Control	QC Samples	100 - 18.2	1906.63	14.44	1715.13	2012.38	1554.61	1767.02	1722.52	2388.92	2175.94	1916.53	1321.72	2097.62	2026.75	2724.26	1205.67	1178.49	1513.5	1792.78	1070.1	1849.78	1354.37	1173.97	1792.51	2408.22	2563.87	637.476	609.93	836.715	936.752	740.648	407.856	824.772	533.088	938.159	565.188	938.153	242.064
8.10_647.8714m/z		647.871	1	8.0963	0.04315	0	0.180013	0.16206	1.3058	2000ng/ml TBT	Control	100 - 4.94	4070.29	17.24	2672.75	2867.99	1117.2	3453.43	2523.77	2680.31	5102.29	4519.03	3734.53	4248.56	3007.54	3718.66	3031.2	4650.81	3976.65	4849.58	4154.7	3627.03	5376.07	4847.36	1751.11	5117.77	3517.25	4171.06	3275.32	4238.74	3399.62	4227.64	2899.35	4144.62	3785.11	3766.03	3604.38	3061.32	2041.1
8.10_511.8293m/z		511.829	1	8.0963	0.09705	0	0.000133965	0.000380406	1.11438	2000ng/ml TBT	QC Samples	100 - 5.18	58371.7	3.09	56527.8	56453.7	51512	54947.1	56101.8	48464.6	59410.8	52225.1	59980.7	54107.4	50782.7	59096.3	57539.3	55416	53236.5	55594.7	54156.2	60328.2	56990.1	60958	56107.3	57986.8	61331.9	59114.9	51238.3	51059.4	55468.2	51072.2	53119.5	49583.6	52003.9	51711.4	50938	52788.4	54228.8
8.10_511.3277m/z		511.328	1	8.0963	0.1024	0	0.000362483	0.00092087	1.10349	2000ng/ml TBT	QC Samples	100 - 14.8	131395	2.75	127250	126195	112537	126134	122492	113621	129622	121611	129658	123323	124382	127437	128770	120959	121255	128189	123781	134387	137020	125973	125951	135338	136823	131889	117266	116528	123004	113878	109858	110776	114104	119532	120138	114722	129062
8.09_486.8668m/z		486.867	1	8.09092	0.0592333	0	0.335378	0.257966	1.1562	QC Samples	2000ng/ml TBT	100	5178.05	9.61	5063.21	4874.11	4168.67	5459.13	5603.89	4926.31	4629.73	5452.94	4278.43	4505.73	5326.31	6135.92	3165.89	4512.68	4917.48	3212.34	6224.6	3615.64	6167.4	3526.42	4249.77	4137.38	4365.54	3541.45	4754.88	5566.68	5052.63	3969.46	2553.21	5302.52	4656.02	6335.49	4583.9	7199	5558.89
8.09_182.9849m/z		182.985	1	8.09092	0.01615	0	0.205571	0.180194	1.14255	2000ng/ml TBT	Control	100	1642.34	9.69	1701.17	1495.89	1200.13	1332.1	1336.46	1725.98	1317.61	1390.12	1454.1	1344.92	1386.8	1754.49	1397.98	1369.83	1527.85	1622.78	1919.87	1815.3	1725.91	1402.65	1547.77	1654.86	1585.73	1486.6	2085.73	1825.42	1347.05	1892.62	1508.25	1660.33	1437.99	1309.36	1294.38	1373.66	1480.92
8.10_648.3761m/z		648.376	1	8.0963	0.0485333	0	0.174977	0.158613	1.24825	QC Samples	2000ng/ml TBT	100	4568.22	22.01	4032.58	4583.69	4287.96	4796.53	4615.05	2484.98	5762.04	3744.74	5548.87	3309.68	3851.2	3971.56	2516.46	3450.63	3462.72	3171.41	2994.77	4232.46	4387.47	4645.8	5016.46	2294.24	2706.01	3000.36	4803.57	5301.23	5023.38	4274.18	3589.88	4139.5	3298.58	5153.01	5674.54	6425.08	4024.79
8.03_762.4027m/z		762.403	1	8.02648	0.0698833	0	0.746192	0.464774	1.05791	200ng/ml TBT	Control	100 - 28	26592.6	7.18	26072.2	21243.9	24974.5	27469.4	24685.6	25187.2	25294.5	26167.8	30810	27853.6	24430.5	29821.4	25258	25124.2	22824.9	26618.6	24902.1	27950.4	28315.5	22654.9	26518.6	28493	20223.5	28348.8	28452.5	25277.7	29544.1	27318.3	27339.9	24537.9	24944.9	22346.3	25755.8	25339.3	28552.9
8.06_633.3498m/z		633.35	1	8.06403	0.05915	0	0.657973	0.42486	1.1445	Control	QC Samples	100	5168.29	13.76	7447.34	5666.32	4571.59	4832.54	3506.33	5088.06	4939.45	5294.66	3044.47	5748.07	3842.38	4818.24	4937.55	6764.13	3376.29	5059.07	5936.36	3077.58	6533.69	7660.41	4909.81	3122.46	3943.19	4991.9	4121.53	5454.71	5158.98	4230.98	4929.88	4691.39	4199.27	4233.05	4491.87	5559.49	4714.48
8.06_775.9021m/z		775.902	1	8.06403	0.03765	0	0.364083	0.274105	1.32057	Control	200ng/ml TBT	100 - 12.8	4739.51	24.5	4225.35	5562.09	3436.5	3501.11	2721.29	5531.48	5696.15	7242.09	4626.67	3097.87	2478.49	4143.4	1271.58	3487.84	6059.49	3546.61	4577.53	5203.09	3093.99	3157.93	5073.72	2646.46	4905.18	4114.91	5595.01	5828.14	7360.71	5321.73	3780.49	7357.75	4343.2	4428.23	5446.7	2426.25	3362.09
8.05_496.8056m/z		496.806	1	8.0479	0.0968333	0	0.0159661	0.0236858	1.08888	2000ng/ml TBT	QC Samples	100 - 2.52	33776.5	5.5	31713.6	29859.2	31365.5	27661.7	30786.8	31258.2	33054.6	32747.9	32627.4	31649.7	30822.6	35043.1	29559.4	32817.4	34966.2	35071.4	33018.7	35255.4	33322.3	35797.1	28594	34851	33934	35439.7	31921	30572.6	32447.3	34207.6	27791.6	30580.2	28951.1	30810	32120.9	33052.8	32556.8
8.05_489.8161m/z		489.816	1	8.0479	0.10765	0	0.000104632	0.000304384	1.1042	2000ng/ml TBT	QC Samples	100 - 4.1	56800.3	4.04	50266.5	50071	54281.3	50011	52267.7	51948.3	50568.3	56734.4	50371.3	53419	49673.5	55377.2	55589.6	56816.1	57330.6	53518.2	61291.9	56709.4	56531.7	59041.4	55383.1	54694	54639.4	56111.8	52282.6	53868.9	48918.7	53816.3	48328	53208.3	50904.5	50572.4	50764	52189.2	47831.6
8.05_496.3040m/z		496.304	1	8.0479	0.10765	0	0.00261296	0.00511524	1.06295	2000ng/ml TBT	Control	100 - 13.2	78241.2	3.03	70953.6	73742.3	74159.8	70149.2	73341	73938.2	75591.7	76983.7	76918	78654.7	73869.7	79504.5	74283.1	79690.2	80972.3	80314.1	78319	80521.9	73973.6	82284.9	78509	76305.3	75919.6	80096.3	76244.8	76992.2	70935.7	73871.5	72037	79739.7	72121.3	78724.5	72158.1	73558.3	80055
8.05_503.7954m/z		503.795	1	8.0479	0.123833	0	0.00667279	0.011284	1.04788	2000ng/ml TBT	QC Samples	100 - 6.23	94376	2.14	86477.7	87687.7	91505.5	84854.1	89084.8	92544.9	92713.6	97816.7	92172.1	91911.7	93072.2	95473	92101.3	96168.1	97051.5	94176	96484.3	92521.3	92943.9	97478.6	89202	91765.6	94713.2	99899.5	93562.8	94916.2	89078.8	88473.1	89176.4	94136.7	87305.2	88844	84459.7	89020.8	91179.6
8.05_489.3144m/z		489.314	1	8.0479	0.118467	0	2.21265e-05	7.51034e-05	1.08764	2000ng/ml TBT	QC Samples	100 - 13.2	132358	2.91	118380	124361	119671	113951	131698	126046	121086	125085	130152	132172	124306	123939	122046	126486	136177	130593	133266	139680	136109	134532	124528	129209	131975	129563	116429	124083	120972	119290	118548	121677	121788	126009	117493	123232	124094
8.05_198.2216m/z		198.222	1	8.0479	0.107633	0	0.0124945	0.0191797	1.05722	2000ng/ml TBT	QC Samples	100 - 11.9	48994	3.09	44823.6	48569.1	48173.4	43999.3	47391	48686.7	46619.4	47580.6	48250.9	46315.7	44887.1	46262.6	50764.4	49072.7	51144.9	48008.8	49832.6	50820.5	47827.8	49837.5	46978.8	46973.1	49446.4	50234.9	46444.7	47291.5	46480.1	47052	43849.2	47396	43110.9	46830.4	45573.5	45851.7	47152.1
8.05_503.2936m/z		503.294	1	8.0479	0.129217	0	0.000722892	0.00167257	1.08767	2000ng/ml TBT	QC Samples	100 - 14.6	229907	3.24	199266	219322	211985	209534	212938	218157	203736	223336	203063	214813	213020	224051	218772	220639	242832	220530	239792	233229	221583	238520	219100	230910	225784	230335	204476	209378	209277	221337	192541	221459	198437	216439	204693	206309	212421
8.05_230.1748m/z		230.175	1	8.0479	0.0752333	0	0.00456068	0.00818657	1.71757	2000ng/ml TBT	Control	100 - 7.47	17097.2	3.54	9257.55	10295.1	9714.24	9733.96	8850.28	9815.84	9132.11	12835.2	12358.2	9491.98	11614.4	10376.7	9321.73	9449.56	9667.79	9803.62	26670.2	9607.6	36916.9	12936.7	9711.1	19931.6	11085.3	9917.94	10676.8	10132.7	10527.4	10412.4	9967.92	10665.3	9988.53	10133.9	10576.5	10860.2	10904.9
8.05_216.2319m/z		216.232	1	8.0479	1.2847	0	8.71168e-07	4.01186e-06	1.06479	2000ng/ml TBT	QC Samples	100 - 12.9	3.95947e+06	1.24	3.65985e+06	3.76474e+06	3.81072e+06	3.66177e+06	3.82527e+06	3.90742e+06	3.84211e+06	3.86384e+06	3.80542e+06	3.82933e+06	3.71945e+06	3.91591e+06	3.92843e+06	3.86108e+06	3.96883e+06	3.97603e+06	3.97615e+06	3.96471e+06	3.91348e+06	4.00748e+06	3.86344e+06	3.95751e+06	4.00889e+06	3.98409e+06	3.66348e+06	3.72613e+06	3.71051e+06	3.7264e+06	3.62836e+06	3.70385e+06	3.5658e+06	3.75216e+06	3.6754e+06	3.66461e+06	3.80351e+06
8.04_302.3050m/z		302.305	1	8.03722	0.0483833	0	0.327679	0.253372	1.10225	2000ng/ml TBT	Control	100 - 10.8	4761.65	9.07	3974.4	4347.89	4494.88	3594.24	4234.65	4713.63	4400.83	4798.94	4296.94	3742.38	4899.73	4251.82	4753.81	3910.48	5261.74	5138.18	4714.97	4623.69	3905.45	4500.47	5652.35	5008.63	4464.92	5222.71	4344.35	4588.86	4888.44	5110.24	4328.45	3972.86	4819.01	4153.49	5012.99	3972.65	4573.81
8.03_274.2372m/z		274.237	1	8.03185	0.0537833	0	0.0906267	0.0950036	1.22244	200ng/ml TBT	Control	100	2345.63	11.93	1936.31	1583.58	1660.74	1557.78	1854.61	2081.23	2149.95	2526.33	2439.84	2713.79	2468.03	2048	2339.05	2271.92	2611.89	1872.57	1566.05	2291.37	2420.87	2197.03	1572.52	1844.32	2417.96	1514.42	1701.97	1779.62	2160.54	2165	2266.5	2154.75	2141.72	2093.7	2167.05	2276.23	1620.3
8.03_130.3609m/z		130.361	1	8.02648	0.0376167	0	0.337211	0.259087	1.84031	Control	2000ng/ml TBT	100	175.543	29.07	274.157	143.923	129.631	112.925	175.263	212.945	183.65	171.851	99.9091	115.245	218.656	174.67	126.265	281.321	48.1558	127.651	125.211	122.777	0	60.926	56.932	148.374	59.6117	189.273	282.071	115.455	96.5584	310.67	0	290.203	241.292	264.367	105.166	202.8	119.044
8.03_356.9089m/z		356.909	1	8.02648	0.0215667	0	0.0316805	0.0413677	1.13414	2000ng/ml TBT	Control	100 - 4.17	6452.13	6.98	5755.82	5744.15	5852.57	4817.66	5566.77	6253.31	6285.5	5236.41	6244.51	5798.37	6232.67	4649.48	6496.86	5310.13	6125.23	6002.37	5933.36	6457.78	6381.47	7116.51	6450.25	5809.21	6478.44	6990.03	5856.48	6172.12	4617.77	5768.1	5070.21	5812.45	5997.46	5684.81	5321.03	6078.27	5865.37
8.03_754.3908m/z		754.391	1	8.02648	0.0483667	0	0.389361	0.288552	1.24732	Control	2000ng/ml TBT	100 - 3.59	5602.35	22.83	4320.3	5606.76	6373.3	6223.62	4209.06	8025.98	4608.62	5451.12	8187.6	5793.61	2299.9	5164.96	5219.58	3840.45	2941.06	4977.29	1391.04	3849.3	5344.58	4720.93	5924.59	3963.66	4094.37	6643.49	4771.01	4843.51	6437.38	5156.68	4852.4	5657.83	2640.62	4192.64	5849.07	7645.65	4905.87
8.03_650.3958m/z		650.396	1	8.02648	0.05915	0	0.140267	0.133526	1.10217	QC Samples	200ng/ml TBT	100 - 9.48	13264.3	8.4	11239.5	14226.4	11457.4	11701.7	12312.2	13016.4	11972.7	11331.6	11489.8	12187.7	13337	15898	9641.78	11230.8	11040.1	11452.7	12308.1	11671.4	12251	13380.7	13882.7	11713.4	11598	10322.1	14584.2	12458.4	15346.8	11497.5	12723.3	12160.3	12309.7	16330.2	14899.7	12301.7	13662.3
8.03_753.8896m/z		753.89	1	8.02648	0.0483667	0	0.0240533	0.0330326	1.3075	QC Samples	2000ng/ml TBT	100 - 18.7	11606.5	13.87	9315.47	13792.5	13172.9	9983.72	10845.9	12187.7	9311.8	8539.46	11982.1	12993.6	8672.28	9995.5	11908.7	11224.5	6090.19	10974.7	6910.96	12513.1	7631.89	8668.44	8504.76	12856.7	7807.07	6122.12	11180.4	11021.8	14777.8	12688.4	12300.4	12537.9	8167.36	12047.5	11531.7	12679.7	12142.7
8.04_664.4110m/z		664.411	1	8.04255	0.123817	0	0.55372	0.374802	1.04543	2000ng/ml TBT	Control	100 - 23.7 - 0.234	57474.1	4.37	55318.9	59599.5	56440.9	49479.3	53422.1	52842.4	55172	57535	57730	56032.2	54947.6	60395.2	57478.7	52593.1	59357.6	58101.7	59726.1	58071	55660.6	63151.7	58225	55518.9	56015.9	53423.5	57220.9	60013	60359.1	59830.7	55308.7	58851.4	47900.6	60657.7	54226.4	62571.1	57747.1
8.06_241.7052m/z		241.705	1	8.06403	0.113067	0	0.206284	0.180597	1.09355	Control	QC Samples	100	3457.45	7.47	3168.79	3315.09	2908.2	3654.44	3459.8	3093.16	4490.2	3569.95	3655.66	3288.98	3013.2	3590.49	3146.64	3394.77	3814.95	3041.54	3559.94	3418.63	3693.06	2999.5	3556.13	3110.08	3156.04	3251.86	2856.59	3199.18	3379.19	3132.64	3766.68	3141	2939.22	3216.11	3405.92	2859.8	3456.31
8.05_212.1642m/z		212.164	1	8.0479	0.0914667	0	0.000466174	0.0011475	1.68067	2000ng/ml TBT	Control	100 - 5.89	16161.5	3.97	8876.48	10098.2	8986.73	9458.88	8912.46	8912.42	8185.83	13497.8	11051.2	8803.76	11351.7	9997.93	9288.32	9761.76	9038.47	9521.81	23628	9723.56	31571.2	13121.9	10372.5	19141.6	10776.9	10956.3	9629.56	9280.76	10417	9831.72	8909.56	9870.05	9738.59	9786.21	9910.44	10024.5	9592.57
8.05_216.3176m/z		216.318	1	8.0479	0.0536667	0	0.0691981	0.076866	1.07798	2000ng/ml TBT	QC Samples	100 - 7	9192.27	3.58	8741.55	8278.28	9111.22	7908.71	9151.02	9041.75	9259.37	8941.69	8979.37	8163.76	8981.32	8661.15	9303.21	8625.46	9077.73	9012.78	9166.81	9477.57	8839.84	9540.24	8647.79	9404.03	9439.84	9022.01	7290.41	9546.43	7332.66	7807.3	8937.79	8668.02	8031.3	8807.61	8518.23	8163.36	9094.23
8.06_784.9172m/z		784.917	1	8.06403	0.0483667	0	0.0219702	0.030577	1.51998	Control	200ng/ml TBT	100 - 2.43	6486.97	13.32	6730.81	6422.41	5553.79	7236.89	7987.62	5562.84	5723.37	6678	4699.96	841.627	6209.82	2889.81	3695.61	6674.44	3590.45	5540.64	6413.12	4023.79	2558.67	6070.28	6449.68	6210.23	6231.35	4495.26	4789.58	7390.67	6300.92	7877.41	6552.63	5036.35	6119.17	4024.03	5266.66	6346.12	5213.62
8.06_366.2636m/z		366.264	1	8.06403	0.0483667	0	0	0	4.51452	200ng/ml TBT	QC Samples	100 - 12.3	6521.53	7.51	6306.7	6431.3	6449.97	5133.22	7500.85	6752.48	6237.65	4217.93	6058.22	6296.48	6265.06	6772.95	7042.42	6812.67	7140.41	5784	5834.86	6966.91	7742.28	6936.18	4947.25	6006.66	6766.05	6114.04	1599.83	2078.64	1628.3	1623	928.93	1141.84	1688.58	1010.19	1456.12	1370.46	1063.14
8.06_784.4158m/z		784.416	1	8.06403	0.0483667	0	0.0821473	0.0879927	1.19722	QC Samples	2000ng/ml TBT	100 - 18.5	11606.9	9.11	12344.4	10832.4	13251.8	12308.7	6684.16	8492.56	9844.52	10534.1	10277.3	13928.5	9747.55	10930.9	9593.78	8595.32	13140.5	10538.3	13990.3	9050.97	6824.33	9574.89	10745.7	10278.9	9227.4	7866.73	13145.7	12497.8	10264.3	13120.9	11744.8	10979.4	11878.4	11410.4	13103.5	11548.8	11151.5
8.06_632.8483m/z		632.848	1	8.06403	0.05915	0	0.552153	0.374096	1.0783	QC Samples	Control	100 - 9.1	10906.2	8.34	9605.49	10714.1	9616.09	10456.6	9013.2	10876.9	11346.9	9284.9	10016.8	10401.9	10452.8	11929.2	11091.5	11355.5	11794.5	9176.36	9969.12	9807.49	11822.1	12335.8	11362.1	8605.96	10043.6	10626.6	10337.9	12103.7	11859.1	11509.4	10374.9	12030.8	11613.2	10682.2	10548.2	12699.5	7292.35
8.06_241.2034m/z		241.203	1	8.06403	0.113067	0	6.51359e-05	0.000197664	1.13777	2000ng/ml TBT	QC Samples	100 - 0.558	14936.7	4.29	13367.3	14874.5	14098.1	13683	12816.3	14055.8	15185.8	14100.3	13252.2	13711.6	12617	14785.1	13817.7	15232.3	15738	13368.6	15364.4	14471.7	14567.3	15899.5	13942.7	15550	14732	14965.8	12483.4	13868.2	12975.7	12765	12713.3	13665.2	13584.4	12255.8	12402.5	12858.8	13316.8
8.06_356.9086m/z		356.909	1	8.05863	0.0161167	0	0.000982034	0.00218657	1.20567	2000ng/ml TBT	Control	100	5375.28	7.8	4843.65	4866.39	4583.32	4138.85	4136.08	4558.11	4608.93	3931.42	5906.75	5001.17	4772.29	4836.67	4746.02	4626.02	6501.56	4626.91	5916.27	4819.97	5270.27	5467.65	4631.93	5536.36	6534.1	4825.69	4046.8	4305.87	4014.36	4102.44	4355.74	4642.37	4556.15	4627.21	4148.87	4248.62	4987.47
8.06_617.3451m/z		617.345	1	8.05863	0.0268667	0	0.4819	0.337684	1.30783	200ng/ml TBT	2000ng/ml TBT	100	1938.84	26.51	2072.54	607.282	2191.3	738.072	533.256	2805.31	1001.97	2078.2	1318.19	2278.39	2455.12	1479.75	1128.33	1423.83	3133.09	2293.98	1887.02	1370.65	1167.09	1631.46	1302.85	2203.86	1210.94	1085.95	2762.86	825.71	1933.3	2635.93	1170.96	1880.41	1894.84	1031.34	1288.1	2903.64	649.428
8.05_260.2389m/z		260.239	1	8.0479	0.17755	0	0.0651325	0.0732134	1.05958	2000ng/ml TBT	QC Samples	100 - 61.5	16664.1	2.44	15923.2	16138.6	15511.4	15516	15383.7	16536.9	15949.5	15667.1	16921.1	15700.4	14686.1	16396.5	16799.4	16382	16295.1	17064	16023.3	16657.6	15344.7	16725.4	16923	16713.8	16503.9	18421.2	14965.5	15993.4	16450.2	16874.6	15250.7	14897.8	14193.5	14799.5	15688.2	15236.1	15751.1
8.06_309.1229m/z		309.123	1	8.05863	0.03755	0	5.55112e-16	6.19935e-15	2.6512	200ng/ml TBT	QC Samples	100 - 14.3	2878.41	12.34	2489.44	2659.77	3327.3	2818.98	2260.39	2604.79	2384.25	2804.55	2917.3	2117.32	2828.11	2260.16	2726.18	3593	3230.79	3354.39	3394.27	2312.05	2740.9	3095.39	3082.72	3036.67	2729.28	2452.04	1215.57	1469.65	1118.66	1137.93	970.031	821.014	985.859	1117.18	1237.06	1051.27	977.139
8.06_451.2699m/z		451.27	1	8.05863	0.0644833	0	0.811934	0.49538	1.0872	200ng/ml TBT	2000ng/ml TBT	100 - 4.56	5610.76	11.52	4121.58	7052.69	4901.17	6253.66	4395.72	7207.66	6018.17	4551.26	5614.89	4860.7	5290.23	6993.43	6017.92	4972.6	5272.78	5863.51	5167.98	3992.39	5007.59	5571.54	5206.77	5447.86	4867.14	6024.8	4220.29	7213.63	5957.1	4688.88	4927.42	6136.5	6728.87	6175.17	6343.26	6187.93	3888.11
8.06_694.4220m/z		694.422	1	8.05863	0.145433	0	0.865489	0.519667	1.02529	2000ng/ml TBT	200ng/ml TBT	100 - 17	38985.5	5.05	38568.7	41642.5	36160.7	36367.1	40918.5	40433.1	40094.4	37099.2	38473.9	40918.7	38808	38862	36361.3	35596	39445.4	35727.1	41270.4	36769.6	36879.6	36073.5	39087.3	45925.5	36436.2	39441.8	39173.5	41069.9	38355.9	42302.8	37058.4	38753.2	32634	40073.4	35660.2	41406.7	40413.3
8.05_184.1694m/z		184.169	1	8.0479	0.0644333	0	0.179904	0.161991	1.59472	2000ng/ml TBT	200ng/ml TBT	100 - 88.1	1415.98	21.46	1088.75	1356.18	1040.87	971.179	726.693	1100.53	1080.47	1514.95	1346.06	933.88	1146.66	1291.63	530.164	562.176	844.5	448.259	2141.39	1229.51	2534.98	1095.22	386.539	1932.2	1101.2	906.806	1248.4	951.818	1278.59	1619.11	1468.35	1312.98	796.585	1717.62	1445.71	1566.91	923.406
8.05_218.2387m/z		218.239	1	8.0479	0.0268167	0	0.894044	0.532712	1.02261	2000ng/ml TBT	200ng/ml TBT	100 - 1.91	10150.3	5.88	9586.66	9575.35	10733.1	9012.12	9581.54	10319.5	10199.6	10979.4	11215.7	7460.96	9751.23	7347.85	9908.31	10090.1	12284.1	11348.7	9723.25	11020.9	9235.36	10532	10003.7	10215	11105.2	9367.15	10830.9	11180.2	9443.02	10279.2	9550.65	10131.4	9295.89	10624.5	9515.59	9651.6	9756.17
8.05_517.3094m/z		517.309	1	8.0479	0.0590667	0	0.759725	0.47124	1.08052	QC Samples	Control	100 - 6.74	9016.34	10.43	8391.62	8441.58	9761.83	9113.65	7230.78	7693.32	8720.97	7401.85	11126.3	10053.3	8488.86	7965.74	8997.09	5293.77	9739.69	8300.45	8604.46	10972.3	7240.75	9760.12	7472.48	9604.64	9670.37	8721.99	7424.95	10238.2	9684.67	10668.1	8379.05	9251.31	9883.57	11362	6896.45	6996.29	9770.23
8.05_275.2326m/z		275.233	1	8.0479	0.0860333	0	0.00852431	0.0139473	1.73582	2000ng/ml TBT	Control	100 - 8.12 - 9.43	12942.2	7.47	7435.38	7561.91	7070.9	7915.8	7472.79	6936.28	5857.91	9396.53	9211.09	7268.11	9202.27	9870.01	7696.2	6521.36	7424.58	6985.87	18830.9	7163.51	28397.2	8203.75	8193.34	16042.4	8727.65	7978.46	7590.46	8497.58	9488.29	9153.05	8236.7	9199.14	8893.37	8425.85	8253.14	7750.88	8102.74
8.05_216.1456m/z		216.146	1	8.0479	0.0752333	0	0.240156	0.202886	1.05749	2000ng/ml TBT	Control	100 - 7.15	9687.01	3	8180.62	9641.8	8868.43	9071.44	9514.58	9633.42	8500.62	9872.19	9501.55	9222.23	9136.68	9724.03	8987.19	9664.96	9682.04	9597.29	9725.83	9493.25	9738.42	9892.21	9630.49	9538.07	9246.08	10231.8	10079.5	9109.27	10125.7	10621.8	8814.68	9420.53	8735.27	8309.23	8669	9794.07	9118.46
8.06_625.8584m/z		625.858	1	8.05863	0.0376	0	0.205976	0.18036	1.24146	QC Samples	200ng/ml TBT	100 - 3.96	4887.12	21.31	2372.48	4742.07	4562.01	4203.04	4478.49	3552.04	4593.03	5329.64	2859.08	4592.03	5186.48	3059.13	3336.83	4829.68	4308.46	3321.05	4058.29	3188.41	2900.27	3582.32	5252.72	5079.46	4254.21	3348.34	6226.8	5185.25	3582.97	6105.53	4798.01	2948.09	5551.5	5029.7	5529.2	3950.43	5402.01
7.95_366.3210m/z		366.321	1	7.9509	1.24103	0	0.000438111	0.00108646	1.19218	2000ng/ml TBT	Control	100	382884	5.64	316278	301187	296645	300416	312811	334498	326708	380757	313826	346833	377562	418595	419539	395421	363862	347056	381970	398460	384852	419455	364240	358790	359048	396254	313511	281387	282217	273477	299789	303025	290967	330351	294623	286765	372866
7.95_489.2380m/z		489.238	1	7.9509	0.0377667	0	0.00154183	0.00325228	1.43811	Control	200ng/ml TBT	100 - 14.4	2309.82	14.81	1756.54	1813.72	1838.27	2673.16	3125.65	2453.91	2416.23	2401.12	1513.97	1159.53	2096.65	2094.53	944.035	1764.15	2326.77	949.572	1749.03	1911.73	2506.94	1734.06	2090.47	1771.63	1811.41	1626.3	2385.96	2006.24	2271.82	2147.44	2132.37	1839.24	2598.86	2128.39	3203.62	2073.93	2300.23
7.95_225.1595m/z		225.159	1	7.9509	0.0485667	0	0.79861	0.48934	1.10764	200ng/ml TBT	Control	100 - 4.04	1353.37	18.47	1345.38	1377.31	1350.78	1485.46	1082.13	1370.45	966.02	797.252	1776.33	1397.86	1177.53	1724.58	1078.68	1289.5	1036.71	1345.73	1538.57	843.142	1031.26	1335.86	1596.57	1259.3	1632.76	1124.3	1129.07	1504.48	1380.61	1379.42	1190.8	1461.85	1461.1	1371.17	1295.71	1112.5	1780.82
7.83_429.1443m/z		429.144	1	7.83227	0.0701333	0	0	0	6.11468	QC Samples	200ng/ml TBT	100 - 23.6 - 0.353	47667.3	6.08	7966.5	6056.07	8196.89	9333.43	19506.6	13468.1	10598.9	11681.4	6818.07	7671.5	12086.1	6203.52	5853.2	12762.2	7064.52	3905.33	9685.31	8663.79	8744.08	7283.54	6766.22	5674.51	10558.3	5848.92	46295.8	44364.6	50272.1	46448.5	46720.4	47223.9	46831.1	44654.6	46353.3	43832.3	51026.9
7.83_294.9386m/z		294.939	1	7.82687	0.0431667	0	0.000398839	0.000999999	1.187	2000ng/ml TBT	QC Samples	100	4191.36	8.36	3684.19	3512.57	3402.46	3412.23	3702.11	3679.08	2994.16	4069.01	3405.96	3740.05	3540.26	3838.5	4455.67	3720.83	3837.02	4308.92	3992.3	4173.11	3881.16	4140.96	4127.66	3785.97	4758.69	4671.03	3450.02	3259.66	3436.74	3383.94	2941.86	3286.27	3508.1	3739.84	3294.38	3584.3	3751.94
7.83_465.2855m/z		465.285	1	7.82687	0.05935	0	0.411914	0.301639	1.19404	QC Samples	200ng/ml TBT	100	2866.36	16.4	1996.17	2138.68	3480.2	1998.51	2269.79	2802.95	3392.34	2743.14	2049.37	3529.35	2485.46	2226.99	1664.6	1551.75	2733.08	2963.81	2989.96	2200.26	2143.03	3296.04	3042.26	2343.95	2756.95	2390.64	2926.61	1951.24	2384.04	3149.14	3879.75	3303.88	3348.15	2989.94	2624.82	1958.26	3910.76
7.83_562.8449m/z		562.845	1	7.82687	0.0917333	0	0.216249	0.187009	1.75515	Control	2000ng/ml TBT	100	2523.02	29.94	3472.01	1514.71	3308.43	3107.71	1486.47	2422.93	2341.55	2530.38	2213.53	1819.54	1640.88	1649.62	2086.44	0	1331.97	1668.51	2417.14	1997.79	959.453	1624.73	1203.73	1746.4	0	1550.72	1426.38	2060.59	2790.23	1990.71	2790.88	2724.54	3468.24	4256.2	2254.81	971.717	966.397
7.82_185.0232m/z		185.023	1	7.82147	0.0323667	0	0.0527746	0.0618516	1.09471	2000ng/ml TBT	QC Samples	100	2612.42	6.09	2540.46	2256.07	2411.12	2205.68	2557.87	2394.92	2428.82	2635.63	2428.26	2010.53	2167.16	2778.04	2512.98	2465.34	2435.34	2345.88	2450.89	2505.22	2899.85	2873.71	2400.98	2599.46	2509.54	2659.69	2472.75	2355.21	2161.88	2454.86	2372.89	2497.2	2308.11	2209.49	2126.18	2227.15	2480.36
7.82_453.8449m/z		453.845	1	7.82147	0.08095	0	0.713438	0.450306	1.05706	2000ng/ml TBT	Control	100	5833.33	13.16	6059.76	4933.65	4989.42	4815.75	5256.08	7055.83	5308.33	5728.56	4638.05	5499.42	5632.21	7246.98	4770.11	6213.09	5224.85	5222.56	6510.33	7104.36	6036.9	5358.39	5756.99	4585.27	5377.75	5936.63	7113.5	5290.01	6997.25	5556.64	4844.17	6158.64	5327.99	7115.83	5478.02	5916.69	5846.97
7.82_451.7715m/z		451.772	1	7.82147	0.0755667	0	0.809353	0.494345	1.06468	2000ng/ml TBT	200ng/ml TBT	100	6505.18	10.98	5359.2	5719.17	7226.02	7566.6	5721.59	6317.22	5754.83	7113.98	3788.36	6075.25	6607.07	7241.02	7584.52	4850.85	5875.23	6857.61	6701.5	5673.02	6846.08	6951.03	7467.77	5928.82	5488.53	6984.68	5808.33	4924.79	6708.55	6347.79	7716.08	6297.65	5701.08	7111.61	6424.83	6005.54	8133.03
7.83_606.3695m/z		606.37	1	7.83227	0.0809167	0	0.0971927	0.100369	1.10268	Control	2000ng/ml TBT	100 - 18.2	18734.6	3.17	19016.9	18696.1	18334.9	19012.8	19586.5	17568.6	18987.6	18673.2	20521.4	14312	19344.3	17435.3	16617.9	15610.6	18822.8	18774	15972.8	14482.1	20487.7	18580.7	17774.6	15740.2	15557.1	17325.7	19765.6	20073.3	18112.8	18147.1	18736.3	17306.7	17578.8	19471.4	17047.4	18707.9	15937.3
7.82_100.1122m/z		100.112	1	7.82147	0.0323833	0	0.0036143	0.00675751	1.18343	2000ng/ml TBT	QC Samples	100 - 5.21	1303.37	5.63	1049.8	1024.98	1149.62	935.648	1229.84	1183.94	1231.8	1256.44	1235.74	1092.35	1202.94	1232.75	1109.13	1175.14	1280.87	1249.82	1307.2	1222.48	1430.73	1220.36	1314.01	1191.46	1181.85	1558.83	984.857	981.625	1063.72	1057.24	999.596	965.306	1050.82	1208.03	1097.37	987.832	1115.92
7.82_562.3434m/z		562.343	1	7.82147	0.08635	0	0.523456	0.359879	1.07728	2000ng/ml TBT	Control	100 - 4.61	12263.5	8.52	13190.4	10390.5	9852.41	10193.1	11759.9	10834.3	13291.7	11557.6	12216.4	10003.3	11715.7	11875.4	10827	12854.1	12260.7	13296.8	13999.8	9517.57	13461.7	12534.3	12825.2	11904	11472.4	12392.8	10698.1	12852.7	13259.2	12535.1	13359.1	11164.9	10646.9	11159.3	11078.3	12318.5	11227.9
7.82_439.7317m/z		439.732	1	7.82147	0.0594167	0	0.555112	0.375505	1.11982	Control	2000ng/ml TBT	100 - 1.77	6041.97	11.81	5830.01	6026.63	6843.92	4650.07	6179.49	6959.07	6077.9	5768.69	3801.85	5226.11	5966.05	6375.7	5752.62	6367.53	7694.18	6560.88	5859.86	3915.1	5686.57	5299.25	5993.73	5137.63	6063.63	5208.06	4856.3	5407.88	5802.58	5408.32	5919.31	4103.09	5582.52	6891.75	5381.45	4590.98	5476.55
7.82_828.5159m/z		828.516	1	7.82147	0.0701833	0	0.389643	0.288718	1.07461	Control	QC Samples	100 - 31.9 - 0.967	27911.8	7.17	30764.9	26891.9	30101.3	24658.4	26273.4	27610.7	28517.4	28476.4	23913.1	28428.7	26182.8	28269.2	25230.3	24226.5	24762.5	30203.8	23209.4	23496.2	33452	31450.1	26462.8	26728.4	28497.9	26366.9	29010	25323.1	29991.1	27400	27487.3	28243	24694.9	28950.1	23032.1	19810.7	26060.6
7.82_453.3432m/z		453.343	1	7.82147	0.0917333	0	0.0963499	0.0997257	1.10608	QC Samples	200ng/ml TBT	100 - 7.57	16290.9	5.82	15375.7	14801.5	15482.1	14446.1	16496.3	15618.9	16768	16955.6	12629.7	13988.2	16285.4	13771.7	14324.4	15858.3	15377.6	15592.6	15745.7	13508.9	18662.5	18424.6	16051.8	14233.3	15498.3	15613.6	17685.4	13254.7	18414.2	17168.9	16634.1	17453.8	14925.8	16352.6	16324.8	14962.8	17037.5
7.82_451.2698m/z		451.27	1	7.82147	0.0863333	0	0.879425	0.526388	1.03256	Control	QC Samples	100 - 7.99	19352.9	8.07	18862.8	18065.7	21562	19451.3	17229.3	21660.3	19294.4	18697.8	15640	20473.9	20871.6	19337.3	20150.8	17975	19129.6	18120.7	20483.9	17766.2	21139.9	19951.6	20874.7	16565.7	16283.5	20276.6	18640.3	16168.5	20273.7	21004.6	19411.9	16898.2	18593.3	20468.1	18781.4	14967.7	18826.7
7.82_430.7662m/z		430.766	1	7.82147	0.140283	0	0.378921	0.282408	1.04155	2000ng/ml TBT	QC Samples	100 - 1.7	27664.2	3.32	26276.1	27385.4	27596.3	26166.6	27930.7	28939.1	27953.3	27785.9	25736.6	26031.5	28185.2	26959.6	30849.5	28258.3	25410.8	26417.2	27969.9	28779.3	26621.9	29360.1	27112.5	26353.7	27027.2	28088.8	29019.9	24734.4	25782	24746.7	26931.9	26042.8	24715.8	29437.2	23632.2	23834.7	28579.7
7.82_423.7764m/z		423.776	1	7.82147	0.1187	0	0.0697991	0.0773443	1.09397	2000ng/ml TBT	QC Samples	100 - 2.7	40884.7	3.45	37986.9	37570.3	41617.9	38088.9	35719	41263	39027.8	43131.5	36592	39682.4	37161	40031.9	37896.6	37529.9	39295.5	39600.6	40111.7	37767.8	48403.5	40198.2	41516.8	39288.1	38028.4	41762.9	38682.4	37319.9	38589.8	37527.3	37183.5	37971.5	36917.7	37927.2	30295.3	30630.3	37939.5
7.82_444.2800m/z		444.28	1	7.82147	0.0539833	0	0.792086	0.486118	1.09648	Control	QC Samples	100 - 18.7	4655.55	17.67	4269.04	5340.76	4427.6	5335.94	3731.55	6646	3018.15	4475.38	3291.48	3848.43	3724.71	4188.7	5172.28	5114.88	3823.13	5203.5	2991.82	3689.41	4230.54	3533.79	6400.46	4698.21	3729.53	4699.26	3386.4	4197.9	4691.16	5201.44	4001.75	3542.19	4654.7	4067.28	4643.94	3403.57	4129.21
7.82_430.2645m/z		430.265	1	7.82147	0.1133	0	0.000511605	0.0012446	1.1186	2000ng/ml TBT	QC Samples	100 - 9.7	85210.5	2.05	81035.9	80417.5	81196.5	76098.5	80625.2	79496.9	80465.9	80084.8	74123.6	76336.8	75992	79282.1	84340.8	83817.8	82019.7	87096.3	85290.3	78024.8	89267.9	91518.9	83480	81145.7	83005.8	89950.3	75504.9	74433.5	78554.9	76172.2	75603.2	73775.6	73658.8	73011.2	73765.8	67341.5	79387.5
7.83_220.9343m/z		220.934	1	7.83227	0.0486	0	0.00211139	0.004263	1.16509	2000ng/ml TBT	QC Samples	100 - 1.56	12793.1	7.35	9491.28	11385.6	10966.9	10364.4	11155	12221.9	11152.3	11478.2	11771.1	9886.23	10858.8	11835.3	12280.6	12544.2	12054.9	13184.7	11996.2	12820.6	12709.4	11656.1	11741.2	13070.5	12925	15425.5	10127.3	10378.3	9849.07	10715.6	10117.4	10273	10893.1	11277	9848.26	10465.7	12038.1
7.83_274.2373m/z		274.237	1	7.83227	0.0216	0	0.0258584	0.0350964	1.17307	2000ng/ml TBT	QC Samples	100 - 14.8	1589.85	8.74	1361.07	1271.76	1614.32	1389.12	1579.02	1495.82	1624.68	1536.35	1387.39	1475.71	1106.89	1744.58	1276.92	1376.63	1590.79	1223.38	1694.58	1319.69	1632.9	1469.33	1580.47	1610.1	1540	1871.72	1517.73	1354.43	1200.23	1304.28	1140.52	1428.3	1132.71	1709.33	1310.4	1410.39	1232.98
7.84_453.2853m/z		453.285	1	7.84307	0.06475	0	0.117047	0.116048	1.2054	QC Samples	200ng/ml TBT	100	3559.07	12.52	3104.3	3230.35	1820.26	4121.38	3058.24	4075.87	2506.86	3425.07	1736.68	2208.34	2589.34	4033.56	3684.24	3538.89	3063.2	2766.6	2679.05	3540.1	2905.81	3378.75	4169.33	3319.21	3951.22	3305.22	3843.64	3381.25	3755.45	3476.75	3728.19	4384.72	3744.89	3711.06	3326.9	3160.33	2626.14
7.84_496.8055m/z		496.805	1	7.84307	0.0593333	0	0.649647	0.42168	1.211	200ng/ml TBT	QC Samples	100	2407	20.66	2076.66	2669.52	1918.77	1940.42	2791	2207.53	1439.01	1911.91	1967.8	2123.62	2908.05	3058.35	1985.28	2860.84	3038.73	1313.36	1919.66	2915.21	2925.94	3094.18	1569.8	516.351	1391.78	3011.84	1994.96	2047.27	1133.06	2013.98	2002.99	1928.4	1427.27	2447.77	2063.01	1448.87	2743.53
7.84_243.2064m/z		243.206	1	7.84307	0.0323833	0	0.0732761	0.0802706	1.31147	2000ng/ml TBT	QC Samples	100 - 6.82	2822.64	8.04	3934	2736.84	2410.38	2610.13	1812.37	2086.95	3481.45	2294.96	3247.77	2395.71	2072.62	2146.64	2283.49	1261.18	2295.31	2322.84	3749.11	1941.11	3719.7	3331.95	2082.78	3738.95	2010.99	2006.51	2422.07	1977.91	2390.78	2382.95	2223.53	2191.01	1987.05	2096.79	2174	2131.52	2100.32
7.84_496.3040m/z		496.304	1	7.84307	0.0647333	0	0.732101	0.458665	1.08545	2000ng/ml TBT	QC Samples	100 - 3.92	7486.27	10.94	6878.89	6514.27	6072.95	7365.09	6276.28	8252.7	7862.8	6819.74	9387.71	6165.11	8443.64	5593.33	7938.11	5965.22	7813	5856.82	6328.66	9036.81	9122.48	6373.4	7736.52	8552.27	7060.04	5680.01	6515.58	8904.34	7249.66	7182.87	7713.96	6887.84	7199.75	5757.25	6678.28	6063.41	6042
7.84_536.2826m/z		536.283	1	7.84307	0.0863	0	0.207012	0.181171	1.06822	2000ng/ml TBT	QC Samples	100 - 12.6	23664.8	3.21	25582.3	22200.6	24521.9	22660.8	25449.8	19896.3	24533.2	22352.8	23832.2	22873.5	22483.2	24747.2	23616.9	23061	22984.3	22653.2	25039.1	24703.3	19469.6	21099.9	24236.5	24457.4	24547.4	25764.7	21532.4	21946.7	21407.6	23966.6	20077.1	21330.3	20568.2	20752.1	22311.5	19180.1	23934.9
7.84_453.7869m/z		453.787	1	7.83767	0.0593667	0	0.042974	0.0530086	1.37841	QC Samples	2000ng/ml TBT	100	481.181	25.04	490.107	435.747	323.206	594.789	307.64	356.997	374.03	553.808	305.342	1417.57	0	306.335	375.992	722.42	344.302	334.245	0	655.226	1045.94	0	338.278	753.23	0	0	501.239	386.951	816.264	915.117	486.854	427.587	833.812	289.293	441.705	357.6	341.169
7.84_489.3139m/z		489.314	1	7.83767	0.0431667	0	0.0452138	0.0549833	1.24088	2000ng/ml TBT	Control	100	3378.73	13.7	2159.92	2915.59	2361.63	2735.32	2545.71	3475.98	2616.29	2972.3	3198.46	2000.89	3235.86	3201.9	2420.79	2641.26	3616.42	2761.29	3347.03	2532.85	2982.64	3716.62	3297.47	3340.71	3315.24	4497.31	3251.16	3193.49	2995.32	3234.99	3517.81	3238	2415.57	3614.31	2665.17	2451.87	3133.37
7.83_256.1750m/z		256.175	1	7.83227	0.0216	0	0.437055	0.314422	1.07627	2000ng/ml TBT	QC Samples	100 - 7.34	2327.21	7.02	2082.64	2208.23	2457.59	2305.87	1975.1	2356.36	2558.33	2015.49	2002.97	2093.86	2410.56	2317.74	1842.97	2364.92	2550.39	2111.86	2054.28	2412.65	2119.02	2602.71	2390.85	1968.8	2269.72	2799.66	2247.55	2220.47	2301.01	2309.43	2136.54	2135.52	1856.39	2077.23	2240.6	1994.52	2138.1
7.84_538.3078m/z		538.308	1	7.83767	0.05395	0	0.239366	0.202434	1.48803	200ng/ml TBT	2000ng/ml TBT	100	2130.67	24.16	2554.18	2087.56	2812.77	2198.3	1861.85	1816.27	1154.03	2069.35	3360.09	1515.4	2619.01	2446.54	2957.08	1701.7	1085.44	1360.09	1196.56	690.983	1436.65	1535.26	1608.38	2196.69	1443.68	1346.73	3183.21	956.291	1741.3	2019.71	2716.51	2807.35	2169.88	1136.74	1627.19	760.089	1646.15
7.84_536.7841m/z		536.784	1	7.83767	0.0701333	0	0.803146	0.491456	1.06828	200ng/ml TBT	Control	100	8855.39	9.11	7221.55	7933.24	10035.8	9151.52	7154.74	7476.97	8567.8	8773.33	7302.16	8899.73	10007.6	8482.16	9519.21	8531.71	10132.8	7967.78	8630.16	8581.55	9812.5	9162.76	7163.46	7987.88	8417.72	8506.17	9164.41	8599.63	9538.67	9585.79	9643.32	8606.23	9355.65	5371.83	9437.35	6630.55	7492.3
7.84_294.2637m/z		294.264	1	7.83767	0.0431667	0	0.0386121	0.0485764	1.19893	200ng/ml TBT	QC Samples	100 - 18.9	2196.9	12.79	2257.69	2008.21	1859.49	1982.71	1957.76	1437.62	2322.12	1853.79	2078.05	2070.84	2367.12	2501.65	1764.12	2501.64	2386.4	1905.39	1940.11	2003.06	2680.18	2240.36	2036.89	1649.36	1909.52	2476.05	2055.56	1437.95	2029.51	1926.79	1918.16	1587.29	1572.89	1428.42	2000.23	1838.58	1945.02
7.84_652.4109m/z		652.411	1	7.83767	0.05935	0	0.655675	0.42387	1.11958	QC Samples	200ng/ml TBT	100 - 22.5	6999.34	18.11	6440.27	7083.72	6147.98	7238.39	4199.55	6909.33	6900.12	8453.48	5629.46	5875.43	3604.74	7704.92	6150.09	5609.34	8107.2	7332.72	7195.01	8179.92	7559.61	4832.32	5819.7	5309.99	6699.24	9086.1	7987.24	8321.5	9079.41	6944.13	7608.13	8101	7521.42	7906.27	5377.33	5476.2	4897.98
7.84_537.8062m/z		537.806	1	7.83767	0.05395	0	0.666622	0.428671	1.06871	2000ng/ml TBT	Control	100 - 4.76	7457.73	8.14	8038.46	8241.52	4870.62	7605.08	6953.84	7431.68	7225.43	5459.31	6709.46	7493.52	7673.78	8181.82	5898.89	6668.83	6985.29	8040.57	7142.68	7898.47	8156.23	7023.64	8135.07	6937.18	7788	6580.59	7359.42	7314.86	7868.41	7176.92	7799.62	7651.33	7113.31	8171.94	7350.23	4724.17	7236.69
7.84_545.2976m/z		545.298	1	7.83767	0.0755167	0	0.0515171	0.0606968	1.13547	2000ng/ml TBT	Control	100 - 0.439	9584.82	6.87	7778.34	8460.39	7541.53	9175.6	7792.91	9235.13	8861.77	8684.55	8425.35	8238.78	8712.58	8541.19	9445.91	7721.1	9387.66	9144.58	10894.4	10085.9	9782	11182.3	9082.49	8703.34	9356.7	7591.43	10440.8	8112.49	9010.07	8840.62	8879.22	10015.6	8918.81	8164.09	8544.08	7896.82	8020.01
7.84_529.2931m/z		529.293	1	7.83767	0.0701333	0	0.184918	0.16555	1.13761	2000ng/ml TBT	200ng/ml TBT	100 - 6.62	11532	10.71	9426.06	10398.5	9539.58	10210.7	12887	9396.12	11114.3	10693.6	11585.2	8218.43	10900	8403.47	11100.9	9785.86	11196.8	9905.57	13715.2	9956.29	12751.1	11437.8	11959.5	10458.5	10950.2	11027.2	9804.51	9796.31	12754.9	12133.7	8519.02	13218.6	9641.44	10543.2	10397.2	10643.1	11207.1
7.84_544.7958m/z		544.796	1	7.83767	0.0809	0	0.68279	0.436257	1.04721	2000ng/ml TBT	Control	100 - 11.7	22669.4	4.8	19771	20347.7	22107.7	24226.9	21791.7	24746	22028.8	18158.7	24792.2	23171.8	21850.4	22766	21574.7	22679.2	21505.4	22113.9	23541	18876.4	26097.7	24968.7	21475.4	19363.3	24395.8	22636.5	21132	20731.8	24167.5	25746	22884.3	18932.3	18908.1	22750.8	21173.4	20799.4	22097.9
7.84_529.7944m/z		529.794	1	7.83767	0.0647333	0	0.847718	0.511457	1.05995	Control	2000ng/ml TBT	100	4114.76	15.87	3121.62	3275.33	4816.68	5109.78	3192.7	4558.89	4998.7	3844.34	3623.98	3159.2	4655.89	3175.98	5425.82	3945.7	3497.31	4666.63	3742.43	5182.87	3086.96	4798.83	3222.56	2400.68	5497.96	3124.02	3652.87	4634.3	3998.92	5087.94	4696.53	4163.39	3966.23	4502.08	3632.74	4329.12	3421.01
7.85_244.2269m/z		244.227	1	7.84848	0.107883	0	0.19324	0.171615	1.05269	2000ng/ml TBT	Control	100 - 5.05 - 7.91 - 6.68	27078.8	3.14	25427.5	25529.9	26776	25014.2	24046.6	26140.1	25620.9	27232.7	28620.3	25571.7	28790.4	25586.9	25561.4	26329.2	26144.7	24966.7	29513	26249.8	26550.5	29484.1	24638.6	29273.8	25534.4	25386.2	25676.1	25297.8	27023.4	26456.1	26418.7	25787.1	24791.8	26177.5	25438	24957.2	26331.1
7.82_423.2748m/z		423.275	1	7.82147	0.151033	0	0.00138899	0.0029657	1.1041	2000ng/ml TBT	QC Samples	100 - 9.47	116315	3.38	102209	106186	107911	103149	105041	111551	105652	113828	106943	105508	105359	111237	110023	111181	106541	115983	112672	111001	126792	116711	116317	109503	114219	123308	109539	98364.6	112659	106948	103352	100898	100592	102764	96585.9	95983.6	108251
7.82_437.2541m/z		437.254	1	7.82147	0.258867	0	0.000853499	0.00194019	1.08156	2000ng/ml TBT	QC Samples	100 - 10.4	379969	2.25	356026	338561	352883	345823	378675	370416	364131	370439	360277	362439	355546	367496	371922	355125	367603	379032	377396	363714	394610	399444	379903	370709	368725	385253	355820	339614	367611	343129	343714	339805	332509	361625	344650	318465	361414
7.78_213.0180m/z		213.018	1	7.77828	0.0162	0	0.189597	0.168981	1.11312	QC Samples	Control	100	1159.2	9.08	1031.22	909.88	1158.72	974.735	1134.2	1269.48	974.645	878.29	1162.13	976.035	1260.72	1264.06	1057.25	1091.51	833.926	1024.74	1137.32	1181.31	1020.13	1035.27	1164.31	899.21	1013.69	1139.2	1224.9	1057.57	1200.03	1250.71	1322.29	1196.17	1054.14	1300.36	1011.59	1033.66	1180.35
7.78_162.1486m/z		162.149	1	7.77828	0.04315	0	0.176992	0.159946	1.04972	2000ng/ml TBT	QC Samples	100 - 2.11	4168.58	4.52	3825.7	4186.82	4142.77	3723.88	4359.06	3917.79	4208.65	4361.84	3718.45	3612.68	3983.74	3891.29	4128.57	3948.9	4236.35	4370.06	4382.57	3879.61	4382.51	3939.73	4198.66	4210.52	4320.52	4034.49	4048.18	4089.63	3999.01	3751.64	3716.7	3955.26	3660.56	3890.86	4099.84	3919.7	3977.28
7.77_193.9737m/z		193.974	1	7.77288	0.0161833	0	0.0683863	0.0762016	1.10788	2000ng/ml TBT	QC Samples	100	2153.75	4.59	2055.37	2048.05	2018.89	1980.31	2040.5	2007.04	1942.94	1778.66	2013.74	1816.91	2097.53	1911.25	2148.65	2113.39	2150.69	2198.04	2393.74	1988.24	1979.22	1992.32	1749.23	2274.34	2528.45	2324.51	1581.59	1842.67	2020.11	1929.95	1821.95	2070.22	1958.59	2106.13	1830.77	1893.9	2170.95
7.77_356.9090m/z		356.909	1	7.77288	0.0378	0	0.00706648	0.0118574	1.11236	2000ng/ml TBT	QC Samples	100	9562.53	4.15	9058.79	8496.59	9506.78	8784.68	9442.85	8531.95	8930.83	8978.88	8652.71	8557.27	8614.48	9644.59	10107.6	9395.32	9544.49	9248.12	9821.53	8983.48	9153.58	9224.3	8788.51	10416.6	10412.8	9699.42	7584.69	8295.43	8417.83	8215.72	7966.73	8066.73	8718.17	8669.72	7921.69	8498.53	10258.4
7.77_592.3902m/z		592.39	1	7.77288	0.226633	0	0.0376844	0.0475771	1.05603	2000ng/ml TBT	QC Samples	100 - 25.3 - 1.15	125936	3.52	116086	120535	124207	115280	127125	126166	126631	127428	124011	116969	124822	124210	123567	125223	116956	129917	129654	120158	135976	126402	122456	121829	127374	123640	118503	120101	121800	119046	115971	118099	113196	113384	117317	112361	127564
7.77_230.1749m/z		230.175	1	7.7675	0.0215667	0	0.0330165	0.0427765	1.25597	200ng/ml TBT	QC Samples	100 - 12.3	1125.19	11.94	902.981	808.008	1348.64	990.911	1275.88	1074.66	964.489	1350.9	1261.21	778.587	1347.99	1008.4	1295.13	958.073	1021.96	1330.16	989.755	1092.76	772.336	718.624	1143.68	1159.58	1122.23	1525.8	758.057	1130.38	1030.36	906.429	923.584	812.013	876.717	931.524	929.606	830.681	788.716
7.77_606.3695m/z		606.369	1	7.7675	0.0594	0	0.167281	0.153251	1.12124	2000ng/ml TBT	QC Samples	100 - 15.9	13981.3	9.35	12719.5	12975.6	12714.7	10189.4	13581	11504.2	13523	13438.5	11003.4	10735.6	15316	10368.7	14323	15728.9	11578.7	13611.6	16461.1	12538.3	15672	14629.3	13100.4	13283.5	12804.8	13360.8	12104.3	12554.9	14077.5	11555	11271.5	12608.5	11988.1	12442.2	10720.6	14002.8	15603.6
7.79_634.3643m/z		634.364	1	7.78908	0.027	0	0.00276367	0.005364	1.68292	QC Samples	200ng/ml TBT	100 - 20.9	3262.21	23.17	3075.05	3597.47	1796.23	2887.73	2700.65	2600.2	1813.41	2506.39	2208.55	882.96	1381.27	3745.44	2425.11	650.413	1285.1	2928.54	1166.63	3012.95	1141.23	1703.99	1696.1	1609.22	3200.64	2746.21	4165.84	3469.56	4170.57	3293.38	3161.81	2739.08	3383.89	3934.46	3018.78	3662.19	3069.52
7.77_212.1490m/z		212.149	1	7.7675	0.0918	0	0.0270565	0.0364059	1.06058	2000ng/ml TBT	QC Samples	100 - 3.69	15558.1	2.52	14628.9	14985	15054.6	14652.3	15083.7	15863.8	14991.2	15094.8	15523.4	13672.5	13693.6	15069	15325	14985.3	14891.1	15687	16011.3	14501	15815.6	16111.4	15337.5	14583.2	15406.3	16698.6	15423.5	14418.3	15334.9	14555.4	14325.5	14203.7	14247	14690.5	13701.2	14168.6	14432.7
7.76_474.7924m/z		474.792	1	7.75672	0.0756167	0	0.588281	0.391951	1.07838	QC Samples	Control	100	4301.44	6.75	4869.04	3655.01	2804.56	3097.05	4074.26	4643.31	4430.84	4336.21	4970.86	4444.69	3373.51	4485.97	4280.38	4262.25	3186.98	4557.47	4138.68	3985.14	4168.95	3293.31	4117.35	3822.47	6235.55	3277.63	3788.86	4344.22	4536.3	4465.45	4477.13	4241.75	4784.24	3800.09	4249.55	4085.03	4522.12
7.76_256.1751m/z		256.175	1	7.75672	0.0269833	0	0.306965	0.242019	1.07345	200ng/ml TBT	QC Samples	100 - 7.74	2718.7	6.64	2520.35	2501.29	3070.32	2461.82	2631.6	2316.36	2741.64	2440.42	2616.74	2564.47	2226.55	2999.14	2661.78	2828.4	2888.14	2964.41	2876.13	2682.89	2579.64	2583	2458.22	2411.56	2425.85	3135.24	2533.75	2585.47	2769.77	2360.84	2305.67	2687.85	2488.56	2436.18	2608.48	2167.17	2632.52
7.76_100.1121m/z		100.112	1	7.75672	0.0269833	0	4.79934e-05	0.000150586	1.23081	2000ng/ml TBT	QC Samples	100 - 5.05	1069.96	6.46	961.19	1006.89	760.434	818.152	1001.48	887.043	878.244	998.645	926.468	917.988	1075.06	1188.53	1044.85	976.954	951.631	1056.57	1013.59	976.462	1169.34	1065.04	1126.69	1008.58	1137.38	1062.62	825.156	768.137	791.291	780.098	890.156	838.023	796.262	826.02	842.476	905.353	899.895
7.75_514.7711m/z		514.771	1	7.75132	0.0864	0	0.00296392	0.0056929	1.18085	2000ng/ml TBT	Control	100	14206	6	10796.4	12675.6	10792.9	10467.6	14519.1	12116.7	12623.1	12251.3	12857.6	12204.9	12755.9	12822.1	13611.2	12183.8	11103.8	11994.7	15757.5	14211.6	14029.4	14744.9	15203.5	11699.1	13288.9	14713.3	12391.1	12909.5	12376.5	12502.7	13540.1	11657.3	14570.9	11099.8	11765.3	14676.6	11347.9
7.75_178.1588m/z		178.159	1	7.75132	0.0594	0	0.154984	0.144101	1.06743	2000ng/ml TBT	QC Samples	100 - 8.81	2910.95	5.67	2843.14	3074.75	2490.67	2645.8	2733.44	2821.93	2787.14	2716.1	2841.01	2908.66	2661.5	2856.08	3050.85	2437.71	2801.42	3166.21	2853	2762.87	3141.9	2745.64	2844.36	2892.35	3288.29	2759.16	2682.7	2768.6	2592.81	2731.76	2730.03	2886.54	2289.74	2680.7	2702.86	2787.69	2943.91
7.75_467.3011m/z		467.301	1	7.75132	0.054	0	0.955321	0.55962	1.05675	200ng/ml TBT	QC Samples	100 - 1.12	4182.61	16.79	3672.92	4279.11	4235.51	3251.24	4874.97	3040.97	3897.63	4851.3	4748.28	3315.36	2864.61	5217.21	4699.56	3954.45	4558.32	4103.1	5501.07	2885.18	3964.25	4481.61	5645.27	2823.29	4640.53	2970.4	4643.91	4403.16	3588.82	3378.16	5418	4253.95	3867.95	3775.35	3963.68	4272.57	3347.57
7.75_515.7927m/z		515.793	1	7.75132	0.0594	0	0.872357	0.522973	1.07603	200ng/ml TBT	Control	100 - 3.38	5951.54	7.81	5579.72	4915.87	5322.21	6310.07	5856.08	5424.79	5677.04	5162.53	6325.8	3645.65	4988.46	5173.05	8499.65	5928.09	6321.18	6730.43	4719.81	4467.78	4690.7	6560.8	6590.7	6051.42	5774.67	6630.22	5240.38	6055.43	6360.42	4998.07	5211.45	6681.22	5765.28	6282.66	6159.42	5780.35	5203.09
7.76_314.1805m/z		314.181	1	7.7621	0.0431833	0	0.400242	0.295067	1.1043	QC Samples	2000ng/ml TBT	100 - 13.4	2957.5	5.12	2596.35	3069.11	3356.4	2328.62	2511.03	2890.99	2999.82	3481.04	1665.42	3020.52	2709.84	3178.3	3298.64	2787.17	2503.86	3397.13	3550.31	2930.35	2497.92	2833.21	2324.04	1711.94	2843.44	2734.22	2932.24	2989.02	2727.74	2906.49	3320.19	3009.88	2948.72	3141.91	3015.6	2828.03	3026.16
7.82_437.7559m/z		437.756	1	7.82147	0.178	0	0.001361	0.00292095	1.09855	2000ng/ml TBT	QC Samples	100 - 4.61	137316	3.17	123043	120046	126458	124707	131380	136963	126235	137589	123655	135413	128790	132441	133788	130014	133949	136422	141724	137216	140040	141529	135132	129111	129736	144038	127877	120143	132517	124236	120997	122370	119974	127683	117812	108099	127666
7.79_652.3372m/z		652.337	1	7.79447	0.1241	0	0.0586621	0.0675214	1.07094	2000ng/ml TBT	QC Samples	100 - 26.2 - 1.14	133768	4.86	128484	128350	123448	114932	134707	130275	125127	136003	117806	124624	127780	135017	124268	120433	119584	143120	133752	122375	141744	125882	131896	133316	138847	142332	126712	129385	137372	127025	122536	115092	123508	121320	125769	112666	124746
7.79_643.8239m/z		643.824	1	7.79447	0.0863833	0	0.40841	0.299708	1.05978	2000ng/ml TBT	200ng/ml TBT	100 - 25.6 - 0.163	49064.4	7.17	45065.1	46735.7	46599.5	43141.4	51493.4	51920.7	49510.9	52416.4	39816.4	44377.6	48272.1	48649.2	43954.3	44917.5	46808.4	53578.9	54245.9	50741.8	45454.1	48623.5	50054.7	48861.3	42948.3	51585.4	51254.1	48346.1	48744.1	44561.1	44048.1	38902.8	46578.1	45130.8	48289.8	41811.7	50408.5
7.82_213.0180m/z		213.018	1	7.81608	0.0161833	0	0.0456076	0.0553678	1.14909	QC Samples	2000ng/ml TBT	100	1154.7	7.97	1091.28	1152.38	1197.7	994.888	977.775	1330.44	1210.04	953.259	1104.86	1031.21	966.669	1129.42	1113.39	1023.85	914.491	1149.06	1077.95	916.99	1308.87	932.575	860.183	909.487	1023.32	1009.71	1105.12	1095.42	1126.07	1175.83	1020.44	1089.36	1422.45	1325.01	1104.03	1134.74	1085.52
7.82_302.3050m/z		302.305	1	7.81608	0.0648	0	0.345932	0.263808	1.0609	Control	200ng/ml TBT	100 - 11.8	7521.05	4.53	7863.79	7522.05	8212.86	6861.25	6726.53	8030.25	7546.62	7405.04	7120.08	6567.62	7442.89	6323.93	7655.82	6569.94	6994.15	8040.11	7701.16	7280.75	7597.9	6974.83	8076.41	6903.38	6552.81	7156.65	7449.33	7386.04	7520.91	7665.54	7118.02	7056.14	7780.11	7389.2	7086.79	7510.46	6896.02
7.81_172.1695m/z		172.169	1	7.81068	0.07015	0	0.816413	0.497318	1.02422	2000ng/ml TBT	Control	100 - 7.06	3577.06	4.24	3251.01	3301.77	3579.13	3386.7	3773.37	3580.05	3316.78	3751.04	3391.84	3223.91	3603.78	3841.83	3163.92	3806.22	3284.27	3870.84	3383.38	3625.82	3717.02	3557.67	3674.45	3783.53	3365.56	3509.05	3820.74	3680.63	3712.65	3465.21	3820.55	3159.62	3572.71	3318.98	3482.97	3549.3	3599.61
7.81_366.1908m/z		366.191	1	7.81068	0.0431833	0	0.130904	0.126617	1.13808	200ng/ml TBT	Control	100 - 12.7	3718.37	10.18	3846.79	3023.13	2686.8	3042.36	3555.25	3024.32	3665.64	3293.61	3907.92	3025.4	4634.42	3586.81	3450.17	3612.48	3545.88	3983.93	3699.33	3012.21	3646.73	3395.55	3967.92	3642.36	2732.2	3950.49	4163.26	3616.77	3704.3	3853.26	3973.34	3404.58	3717.8	3616.89	3238.22	3318.56	3002.65
7.81_576.3586m/z		576.359	1	7.81068	0.0539833	0	0.766277	0.474478	1.0854	QC Samples	200ng/ml TBT	100 - 14.4	10374.7	12.76	10754.4	8847.58	8621.64	8573.09	10452.6	12149.2	11159.1	11667.4	8594.88	7646.14	11558.3	8768.53	9879.52	10221.1	10365.1	9433.88	12524	10169.2	9044.16	8452.53	7638.01	9780.41	11751	10778.1	9393.45	11172.4	11624.2	7684.95	10002.8	9753.4	10099.6	11472	11133.9	7033.26	13452.7
7.81_396.8011m/z		396.801	1	7.80528	0.0701833	0	0.225711	0.193456	1.20138	QC Samples	2000ng/ml TBT	100 - 0.29	4261.13	7.69	4207.12	3837.63	4013.43	3545.59	5028.47	3284.81	4791.07	3512.2	3678.25	4057.52	3539.6	3639.97	3846.99	4067.17	3713.51	3190.14	3478.54	3889.03	3745.54	3635.18	3480.04	3269.61	2165.54	4711.51	5233.85	5278.66	5342.54	4190.67	5247.78	3517.85	2174.94	4601.16	3039.57	4589.22	3748.94
7.80_385.2304m/z		385.23	1	7.7999	0.0377833	0	0.422711	0.30738	1.1776	Control	200ng/ml TBT	100	1738.44	14.14	1429.49	1704.35	1538.9	1436.56	1877.87	1907.54	2048.07	1964.77	1083.17	1794.54	1724.99	1566.62	1008.43	861.676	1739.93	2030.72	1548.61	1001.2	1257.12	834.054	2739.5	1899.88	1299.29	1407.15	1663.81	1410.36	1475.08	1386.58	2539.36	1321.73	879.076	1699.16	1744.79	1610.71	1356.96
7.79_652.8389m/z		652.839	1	7.79447	0.113317	0	0.0743961	0.0812124	1.0813	2000ng/ml TBT	QC Samples	100 - 14.1	66771.4	3.35	64542.1	60787.7	62576.9	61835	58152.8	64251	63560.3	62759.6	65037.7	55953.7	63961.5	63148.4	60966.4	59686.5	60186.5	71381	73296.4	62005.7	66645.7	65813.5	72755.5	61469.7	61418.4	70766.6	64543.7	66802.6	65074.8	65410.3	62042.2	60338.6	59500.6	58853	59245.7	54673	55909.4
7.80_456.2800m/z		456.28	1	7.7999	0.027	0	0.42116	0.306562	1.14345	QC Samples	Control	100 - 20.5	2204.97	17.93	2776.58	829.788	1815.05	1826.39	2143.65	1850.44	1739.69	2445.23	1901.39	1742.82	2246.02	1948.78	2117.24	1490.73	1913.16	3166.95	2182.62	1700.33	2807.02	2007.12	2427.99	2174.86	1687.69	2530.06	1654.7	2217.29	3324.88	2152.7	1859.34	1863.61	2238.7	2392.22	2223.7	2348.97	2032.79
7.79_100.1121m/z		100.112	1	7.79447	0.0162167	0	0.00261837	0.00512382	1.1856	2000ng/ml TBT	QC Samples	100	715.262	3.8	643.784	623.066	682.249	640.37	674.751	633.042	623.896	678.305	624.383	696.108	756.917	665.464	704.295	679.892	674.385	852.327	701.286	686.373	734.875	687.901	676.386	710.331	746.857	778.087	554.887	461.605	538.358	455.094	551.159	602.462	567.402	593.818	585.063	618.089	628.007
7.79_666.3530m/z		666.353	1	7.79447	0.0432	0	0.0032513	0.00615488	2.11604	Control	200ng/ml TBT	100 - 13	3342.71	29.25	3882.75	4202.79	4095.63	2782.98	4196.44	3120.56	3103.71	1356.83	1203.81	2387.19	1655.83	1107.83	1263.53	2341.87	2090.32	587.225	1431.19	1180.87	4631.56	3094.54	4340.58	2665.69	3549.06	4434.89	1237.3	3489.74	3911.88	2722.34	2593.23	3571.66	3152.98	1745.57	1663.31	2920.96	5143.45
7.79_595.3321m/z		595.332	1	7.79447	0.0432	0	0.353086	0.267791	1.23908	QC Samples	200ng/ml TBT	100 - 3.54	3249.17	16.44	3314.62	3375.77	3543.5	2125.22	2595.24	3516.13	3257.43	2838.73	2133.91	2180.86	3157.14	1311.92	4130.83	3573.76	1870.73	2618.75	3134.87	2376.26	3298.49	1737.7	4928.64	2143.11	1732.39	3282.61	3568.04	3294.07	3712.82	4640.41	1441.31	3302.6	3468.73	4518.54	4155.13	2079.97	2832.53
7.79_635.8121m/z		635.812	1	7.79447	0.0539833	0	0.0654147	0.0734479	1.32318	QC Samples	200ng/ml TBT	100 - 0.5	4415.18	20.59	4660.34	3298.75	3812.15	3700.49	3100.33	3563.37	4649.43	6108.19	3795.13	3718.36	3247.16	3071.98	3557.87	3277.43	1674.17	4352.19	4662.02	1725.3	4152.63	4709.35	3993.75	3194.4	3644.06	3618.76	4267.5	4072.81	6782.39	4800.88	3371.76	3562.37	4773.16	4016.24	4183.32	4295.04	5117.46
7.79_635.3106m/z		635.311	1	7.79447	0.0593667	0	0.0537708	0.0628037	1.19852	2000ng/ml TBT	QC Samples	100 - 3	9661.83	9.87	7046.12	7773.31	7870	7449.46	8922.35	11244.6	9129.84	9563.21	6739.1	8536.24	6660.55	7647.87	6669.44	9734.91	8177.87	11159.7	9884.85	8417.73	11342.3	9250.6	9781.73	8525.4	9747.38	10344.7	8209.06	8837.43	6692.38	8313.9	8620.51	6940.23	8131.69	6972.14	5419.15	8944.64	7622.4
7.79_240.1802m/z		240.18	1	7.79447	0.0324	0	0.242693	0.204407	1.08651	2000ng/ml TBT	200ng/ml TBT	100 - 2.34	6660.14	7.99	5582.87	6347.49	6482.39	6071.34	6245.85	7161.46	7563.32	5764.2	5536.96	5260.58	6244.66	6861.43	6283.74	5729.05	6278.8	6843.36	6985.35	5830.3	7429.71	6638.89	7723.7	6152.24	6527.46	5993.49	6268.12	6668.79	6600.77	5615.5	5515.85	6255.53	5607.29	6180	5654.47	6024.09	6291.39
7.79_644.3254m/z		644.325	1	7.79447	0.0809833	0	0.340403	0.260747	1.08911	Control	200ng/ml TBT	100 - 9.67	22287.1	5.98	18089.4	21006.3	26240.6	18824.2	24583.5	22698.9	24862.3	21991.4	20842.5	22359.5	21895.6	20087.3	18861.3	19950.6	19153.7	20557.7	24091.7	25264	20446.9	21297	20900.5	19919.7	20423.6	23848.8	24499.4	21040.2	20366.8	20725.8	21339	19387.2	22753.4	21982.2	22327.9	16785.8	22608.4
7.80_752.4271m/z		752.427	1	7.7999	0.0377833	0	0.0503231	0.0595854	1.25263	QC Samples	200ng/ml TBT	100 - 23.7	6124	12.38	7026.64	5499.64	4421.75	4815.36	7765.5	4594.35	4925.53	6388.91	5186.33	5652.23	4665.44	5061.36	4254.87	4180.15	3368.67	6742.36	6527.56	4854.37	3973.85	3417.55	4444.21	7031.67	3920.09	7174.43	5445.25	6404.61	6865.08	6707.42	5214.09	6067.4	5947.65	6473.81	6502.31	4393.33	5371.56
7.85_202.1800m/z		202.18	1	7.84848	0.0431667	0	0.19781	0.174957	1.11036	2000ng/ml TBT	Control	100 - 7.95	1881.98	6.42	1729.19	1579.32	1813.94	1637.78	1806.8	1817.88	1588.67	1585.89	1641.06	1853.35	1659.21	1479.78	1904.74	1966.01	1739.71	2010.36	2153.3	1890.73	1925.48	1810.62	2008.11	1743.26	1710.45	1813.91	1714.23	1664.16	1788.93	1770.77	1634.85	1605.42	1605.89	1683.67	1923.55	1635.48	2171.79
7.85_288.2530m/z		288.253	1	7.85388	0.237383	0	1.17212e-07	6.3462e-07	1.1238	2000ng/ml TBT	QC Samples	100 - 14	61243.1	1.73	55370.7	55118.3	56253.5	55045.7	55495.9	57475.2	57016.5	57706.5	58459.5	57411.8	57792	57578.1	59865.3	58728.4	58607.1	60154.8	61107.7	61345.3	63071.6	62843.1	61114.2	57781.3	60770.7	61911	53766.9	51798.7	54560.1	52611	53316.7	53397.4	52519.2	54047.2	53081.9	50730.4	56172.9
7.85_665.8370m/z		665.837	1	7.85388	0.0809167	0	0.0525138	0.0616819	1.0825	2000ng/ml TBT	QC Samples	100 - 26.1	42520.2	4.96	39511.6	43590.5	39925.2	37444.8	39100.7	41474.4	42278.5	42076	44742.4	39795.2	43628	36784.3	40852.3	42436.8	41391.2	42086.9	41670	41005.9	39350.7	41820.2	45683	40557	47813.4	42261.2	43158.9	39937.5	39361.1	41884	42353.8	39341.5	36100.8	32236.2	38524.4	37870.6	40551
7.91_466.2934m/z		466.293	1	7.91317	0.0539167	0	0.617026	0.406679	1.25606	QC Samples	Control	100 - 34.1	3322.03	23.6	2786.22	1648.89	2886.01	3252.46	2419.96	1881.31	2859.22	3424.29	2965.58	3627.36	3991.71	3742.65	3340.83	2590.03	1715.78	1866.09	2860.1	3852.06	2297.36	4342.85	4927.23	1045.68	2386.04	2531.59	2290.82	2838.95	2992.18	3745.09	5568.31	3071.11	1491.04	4631.94	4430.38	2620.19	2444.02
7.91_461.7450m/z		461.745	1	7.91317	0.0593167	0	0.199659	0.176033	1.17604	2000ng/ml TBT	200ng/ml TBT	100 - 3.2	4988.93	14.49	3760.56	5488.06	4136.87	4904.76	4020.38	5071.21	4553.51	6241.61	3217.34	5221.83	4702.98	4259.05	4084.36	4379.87	3212.31	4859.5	6551.25	4932.3	4162.04	5387.45	4628.07	4537.3	4813.1	4899.95	3641.57	4152.01	4878.67	5899.18	4908.99	4549	5378.64	5151.7	3512.17	3284.99	3966.21
7.91_872.5422m/z		872.542	1	7.91317	0.0593	0	0.334052	0.257263	1.10236	2000ng/ml TBT	200ng/ml TBT	100 - 29.7	17348.9	6.18	16332.5	14879.2	16966.1	17642.3	16198.8	17397.3	16908.3	18280.9	13881.3	15892.3	13716.4	14782.7	18119.6	17472.1	15756.4	16282.8	18837.4	16515.2	20245.1	14486.5	17300.5	17123.2	16322.5	17961.2	15395.1	15639	16538.5	15685.2	17318.5	13032.2	16582.5	17571.8	21958.1	12570.3	19268.1
7.91_558.2957m/z		558.296	1	7.91317	0.0754667	0	0.100087	0.102699	1.12229	Control	2000ng/ml TBT	100 - 9.33	15297.4	7.54	16224.1	15570.7	17334.3	11329.2	14878.9	16011.3	14978.2	16052.6	14682.7	13108.5	14069.4	16387.4	15884	15732.2	15556.4	14097.1	14055.7	13147.8	13584.8	15495.6	11721	12562.4	15337.5	13139.2	13124.9	14443.8	16663.3	13293.1	15080.5	12336.6	14446.4	13913.8	16016.3	12851.9	13810
7.91_566.8088m/z		566.809	1	7.91317	0.0700833	0	0.197897	0.174957	1.11423	2000ng/ml TBT	Control	100 - 12.3	21131	2.6	19114.4	18579.1	18689.3	18761.8	19614.6	18933.9	19715	18309.3	19947.6	20350.6	20598.4	17350.7	21579.4	16447.8	17841.2	19101.5	20666.9	20246.8	23905.7	19173.2	23280.1	24456.3	15637.2	21682.1	20624.1	20355.2	22152.9	17114	18634	18194.1	19039.7	22974.3	25290.4	19155.6	19057.4
7.91_473.2829m/z		473.283	1	7.91317	0.0809	0	0.437759	0.314792	1.08503	2000ng/ml TBT	200ng/ml TBT	100 - 15.2	17538.2	7.33	15177.7	15697.2	17361.6	16877.8	18530.8	18469	15823.3	17906.1	14650.4	15193.7	17334.3	18582.3	19043.4	14428.3	13974	16103.2	17664.8	16334.4	17666.7	17633.3	16966.4	15908.2	20166.6	17964.9	14467.1	12945.7	16384.3	14964.8	20603.5	16039.8	14074	15340.4	16391.8	14467.6	16427.9
7.91_452.7794m/z		452.779	1	7.91317	0.124067	0	0.0833856	0.0890967	1.09104	2000ng/ml TBT	QC Samples	100 - 2.47	30064	6.89	25533.3	29324.5	28237.5	25980.3	30390.7	30445.5	29571	30501.2	25412.1	28402.6	29352.8	28770	25843.1	30585.6	32072	29445.8	34252.4	29749	27678.5	31642.6	27800	30543.3	27874.3	30972	26437.3	26136.6	28876.6	27052.7	28454.7	22902.5	26459.5	28843.3	28549.7	25617.3	27988.9
7.91_675.3219m/z		675.322	1	7.91317	0.02695	0	0.429067	0.310825	1.25779	QC Samples	200ng/ml TBT	100 - 22.9	3267.89	27.74	1760.66	2855.57	1167.16	4230.42	2635.24	3779.91	2118.41	3465.46	2263.46	2759.32	2502.62	1113.38	1447.85	4196.27	2523.3	3978.79	2332.93	3179.48	3651.76	2319.51	2099.53	2811.54	4642.22	3172.63	3339.95	2342.42	3524.86	3651.33	4675.79	1257.7	2623.47	3082.33	4322.28	2670.43	2368.75
7.91_636.4164m/z		636.416	1	7.91317	0.215633	0	0.00990112	0.0158265	1.05386	2000ng/ml TBT	Control	100 - 28.4 - 1.47	152730	2.53	143339	136871	141403	147939	147816	148053	145106	148870	145803	146350	146104	150842	151077	149463	157261	150156	152395	151893	146985	152496	149738	151485	153454	163397	142611	136915	150329	140148	145324	140403	134228	153034	143625	139086	144570
7.91_452.2775m/z		452.278	1	7.91317	0.14025	0	5.91352e-05	0.000181217	1.10926	2000ng/ml TBT	QC Samples	100 - 10.6	83802.6	2.17	74992.5	76395.6	77395.8	75009.7	77612.6	80254.6	76595.8	77039.8	77863.1	77955	75150.9	81363.1	85124.5	78886.7	79472.6	82250.3	84466.9	87163.9	80467.4	83166.4	85446.5	84366.1	80520.7	84823.1	72608.8	73909.6	80504.6	69809.5	74712	70660.7	73564.3	73923.9	73874.1	70036.8	77005.3
7.91_459.7689m/z		459.769	1	7.91317	0.177817	0	6.91326e-07	3.24962e-06	1.12363	2000ng/ml TBT	QC Samples	100 - 5.16	126679	1.68	109283	113641	108701	114432	116892	121508	115580	120936	118275	117309	120859	118685	119329	118205	118888	123667	133217	125355	122636	128497	122590	127016	129268	124851	110296	106929	117456	106659	112861	107616	109557	113668	109639	107035	114079
7.91_445.2880m/z		445.288	1	7.91317	0.1564	0	1.34454e-05	4.77379e-05	1.10092	2000ng/ml TBT	QC Samples	100 - 10.5	124544	1.78	112325	114663	113782	117757	116186	119432	114773	120820	110059	118122	115050	129999	123913	119106	119939	122415	126886	125801	127689	123286	120716	124114	124213	123651	112481	110022	117387	108097	112643	105725	109995	114831	111096	107016	116264
7.91_459.2672m/z		459.267	1	7.91317	0.210133	0	2.50638e-05	8.41415e-05	1.10112	2000ng/ml TBT	QC Samples	100 - 11.9	320469	2.22	291723	293825	290730	300621	308632	316008	294310	309230	292088	297880	294331	315911	311699	310406	308412	321798	314108	325047	318049	330159	310386	320219	316624	329163	288575	275317	305019	280632	287545	271713	277247	293733	288718	274282	304531
7.91_560.3214m/z		560.321	1	7.90778	0.0485167	0	0.461619	0.328074	1.28284	2000ng/ml TBT	200ng/ml TBT	100	2657.76	25.48	2750.87	3428.99	2303.04	2265.08	2003.76	3235.53	2937.86	1459.59	1684.86	938.765	2288.4	2845.77	1218.32	2218.57	2903.14	2476.4	785.292	3973.47	1893.25	2062.4	3350.09	2979.33	3647.86	2570.39	2403.77	3191.31	1726.74	2379.13	2148.21	1470.08	2128.3	2839.59	2229.45	3797.3	2322.39
7.91_551.8078m/z		551.808	1	7.90778	0.0539	0	0.988651	0.564896	1.09434	2000ng/ml TBT	Control	100	2903.22	27.86	1690.9	3571.83	2886.15	2134.17	2791.75	2782.29	1645.3	3721.07	1588.13	3164.45	3725.45	3167.29	2043.89	3318.23	2762.13	1726.33	4400.36	2484.32	1638.17	1716.18	3784.81	4163.96	1726.85	3311.09	2227.09	2392.52	3093.32	3347.91	2437.9	2907.18	4444.37	1106.64	2304.55	2511.31	2217.67
7.91_407.7451m/z		407.745	1	7.90778	0.0593	0	0.192802	0.171349	1.32263	200ng/ml TBT	Control	100	2351.11	19.82	1476.93	1522.16	2040.14	1723.16	1867.87	2105.88	1231	2253.75	1387.36	1622.46	2029.28	3218.31	2207.73	3125.59	2678.41	2539.78	1815.82	2758.67	2715	2197.29	2673.59	1741.79	1259.62	2115.17	1597.03	1771.85	2233.3	2304.9	2700.25	2081.94	1159.6	2470.15	2293.63	1682.01	1642.51
7.91_445.7897m/z		445.79	1	7.91317	0.107867	0	0.00146467	0.00310735	1.08813	2000ng/ml TBT	QC Samples	100 - 3.33	46000.8	3.38	42906.5	45365.4	42741.2	42323.8	40733.6	44875	40815.6	43692.3	42003.8	42282.8	43259.5	49428.6	44396.5	42518.8	43829.4	40375	46009.1	47160.4	47049.6	45060.9	45864.3	44394.3	43902.6	48565	40406.9	43238.5	42925.5	41611.5	39098.4	39961.1	41453.4	42583.4	43663.6	41039.3	44232.6
7.91_407.2434m/z		407.243	1	7.90778	0.0646833	0	0.608037	0.402553	1.06562	2000ng/ml TBT	200ng/ml TBT	100	7809.66	6.35	6961.21	7878.91	6398.07	7983.86	6914.85	8124.31	8182.95	7169.97	8009.44	7346.4	7190.51	7376.24	7528.56	6937.06	7734.55	6507.06	9083.27	6921.81	7325.89	7192.45	7471.34	8803.36	7337.79	8341.41	7073.39	6770.41	7295.98	6731.57	9150.3	9206.73	7719.01	7764.6	6574.77	7110.22	7747.09
7.91_473.7846m/z		473.785	1	7.91317	0.0809	0	0.578911	0.386973	1.11062	Control	200ng/ml TBT	100	5523.27	14.67	4639.13	5086.43	4587.59	6174.91	6147.8	6788.99	5001.04	5760.26	4395.26	5836.06	5403.41	4978.5	5652.04	5881.29	4211.22	3427.21	5423.24	3751.72	4623.06	5772.31	6360.16	5579.13	5518.94	3367.3	4250.71	5385.76	4358.63	4953.63	6322.46	4777.12	4650.5	4646.4	5671.3	4238.69	5252.65
7.91_476.3057m/z		476.306	1	7.91317	0.0647	0	0.118643	0.117303	1.22351	QC Samples	200ng/ml TBT	100	4736.05	14.04	4910.25	4341.07	5804.65	5145.96	4955.39	4447.91	2259.67	4800.72	2718.5	4305.45	4791.45	5000.05	3714.27	4548.88	3405.15	2483.36	4426.85	5592.14	5049.33	5225.57	4248.38	5078.2	4019.6	3731.95	3656.98	5771.22	3648.37	4924.34	4540.51	4509.65	4836.48	4773.46	5155.72	4982	4526.51
7.95_300.1241m/z		300.124	1	7.9509	0.0971	0	0.103158	0.105056	1.16961	Control	2000ng/ml TBT	100 - 14	7569.27	5.92	9039.14	8370.28	6054.15	8274.54	7506.71	6144.96	6847.56	8316.83	8090.32	7088.95	7567.99	8658.36	6718.65	5111.17	5568.14	6165.79	5517.66	8159.94	6156.06	5481.38	6982.87	6277.28	6973.64	6224.27	6356.51	7072.17	6811.21	7314.46	7422.77	7566.52	7531.72	7305.73	6787.05	7691.02	6953.08
7.95_606.8712m/z		606.871	1	7.9509	0.0809	0	0.0938546	0.0977103	1.41576	Control	200ng/ml TBT	100 - 0.407	4164.45	20.98	5634.32	5046.5	3616.41	4238.08	4148.2	2765.86	4067.18	3799.08	3897.33	3513.1	1964.03	2739.83	2170.41	4086.4	3655.67	1505.14	4559.78	3545.96	2813.84	4862.35	5562.97	2729.11	3038.4	2941.03	3539.9	4345.88	5673.75	4302.35	5184.78	7526.22	2375.1	2915.49	4623.57	4118.41	2471.28
7.95_242.1747m/z		242.175	1	7.9509	0.0485667	0	0.0851047	0.0906619	1.11005	2000ng/ml TBT	200ng/ml TBT	100 - 6.43	5738.68	5.87	5690.98	5899.12	5578.6	5428.41	5611.27	4906.21	5048.28	4991.1	5698.29	4772.77	4405.34	4962.38	5588.11	4748.18	5775.85	5406.9	5843.95	5455.97	6322.21	5802.25	5141.68	5433.21	5006.66	6903.49	5191.9	5280.41	5044.79	5546.95	5609.95	5798.07	5514.75	5767.37	6167.38	5176.17	5640.1
7.95_710.3646m/z		710.365	1	7.9509	0.0701333	0	0.496702	0.345916	1.12273	2000ng/ml TBT	QC Samples	100 - 6.14	13906.4	14.15	11156.8	9620.43	12948.4	13376.6	14347.6	13270.3	13275.6	15566.2	11685.2	12945.6	13149.6	17458.6	11067.7	13921.1	11100.9	13763.4	9950.64	18640.4	13952.1	15800.4	11861.2	13306.2	13576.7	14163.3	15862.3	14013.9	10283.1	11752.4	13415.6	11073.6	11455.7	13598.8	12853.7	13681	8008.22
7.95_709.8632m/z		709.863	1	7.9509	0.0701333	0	0.0597103	0.0683497	1.0955	200ng/ml TBT	QC Samples	100 - 26.3	28832.4	6.27	28510.2	24272.1	28133.9	29392.2	25760	26229.1	25944.5	24042.1	30018.5	25468.6	28812.6	28371.2	28942.1	31784.5	29372.8	27888.4	25647.3	29011.9	29894.5	26898.8	24596.3	28365.4	25706.8	28951.4	26580.5	28379.8	22748.5	27637.5	26736.9	25250.7	28236	29262.2	23531.9	25302.3	27366.9
7.95_718.8781m/z		718.878	1	7.9509	0.0755333	0	0.584052	0.389784	1.05328	2000ng/ml TBT	200ng/ml TBT	100 - 13.9	32881.8	6.22	31933.3	34529.3	31894.5	33530.4	32893.2	34368.6	28151.2	32175.5	34192.6	28590.6	29499.1	32786.1	27298	37292.4	31056.2	29032.9	27512.8	31801	35873.8	33067.5	32168.2	34612.6	33427.4	34591.1	36706.1	31716.7	32657.7	29572.3	33589.8	29409.8	32958.2	31851.6	27903.6	29192	29228.8
7.95_718.3766m/z		718.377	1	7.9509	0.0809333	0	0.457448	0.325713	1.04605	QC Samples	Control	100 - 31 - 0.507	62722.7	5.71	66036	63303	61742.7	56889.6	60813.3	60989.4	55544.4	54373	62003.6	58377.1	58196.6	71734.9	61549.9	62375.2	62236.6	59397.5	65444.2	62138	62030.6	65536.8	57392.5	58749.9	60989.5	67852.1	62773.8	62216.5	63821.6	58834.4	61174.8	57068.6	61751.9	64758.7	58498	57585.4	63687.7
7.91_558.7975m/z		558.797	1	7.91317	0.0700833	0	0.513408	0.354693	1.10374	QC Samples	200ng/ml TBT	100	6051.44	13.63	4975.58	4209.1	5337.55	5846.16	5283.59	6992.48	5104.75	6679.78	5903.08	5054.41	6239.09	5786.05	2724.38	5105.18	6185	6864.3	5997.32	7674.99	4253.3	6326.65	6316.9	4680.22	5816.62	5630.49	4679.79	6666.58	6723.58	7304.07	5749.26	6208.75	7137.29	6437.94	5239.68	4616.89	6391.05
7.95_246.2424m/z		246.242	1	7.9509	0.474567	0	3.75038e-06	1.52582e-05	1.07159	2000ng/ml TBT	QC Samples	100 - 14.2	486474	1.66	446635	458491	458254	454670	469839	476034	452209	471738	464446	452410	452080	480929	484421	479095	489986	486005	482004	490178	493056	496709	474080	480409	481273	494084	450003	449993	453314	447261	445347	439060	448182	466322	448708	441103	451774
7.95_444.2616m/z		444.262	1	7.9455	0.05935	0	0.896907	0.533926	1.05103	QC Samples	2000ng/ml TBT	100	5140.05	9.15	3749.92	4848.95	4973.53	4541.88	6522.16	4802.79	4753.67	4963.36	4576.04	3900.42	5892.09	6709.33	5014.95	3607.49	3963.22	5585.42	4302.41	5734	4552.74	5180.7	5040.62	4796.65	4957.25	4559.53	4409.84	5613.65	5117.74	7157.53	5707.06	5248.35	3820.75	4940.11	5231.39	4913.8	3272.77
7.95_606.3698m/z		606.37	1	7.9455	0.0970833	0	0.589624	0.39261	1.05793	200ng/ml TBT	QC Samples	100 - 9.22	15680.8	7.25	16513.8	14888.8	16695.7	16213.1	15961	15886.4	13716.9	13346.4	16507	14043.4	15600.2	17943.7	13550.8	14450.9	18318.8	15031.6	15215.3	14763.1	13086.4	14824.4	16213.7	14019.8	14978.5	16415.8	16792.7	11575.3	15773.1	14106.2	13628.6	13998.8	15085.5	13818.2	13688.6	15757.3	13091.3
7.95_509.8856m/z		509.886	1	7.9455	0.05395	0	0.769599	0.475945	1.08148	2000ng/ml TBT	QC Samples	100 - 4.97	6177.59	9.24	6358.01	6533.22	5436	7487.55	5074.42	5136.06	3709.34	7693.02	5333.15	4666.92	5390.53	7281.42	6081.87	5560.13	6806.44	5089.81	5119.08	6681.95	6217.01	6822.94	7565.83	6784.1	5382.4	4847.38	6356.86	6071.74	6069.82	5322.52	5094.05	5615.74	5398.98	6131.52	6403.05	4522.46	5953.9
7.95_620.3840m/z		620.384	1	7.9455	0.0863333	0	0.0609186	0.0693404	1.13016	200ng/ml TBT	Control	100 - 20.7	34721.2	5.46	30706.2	26972	31540.4	31973.7	31985.7	31346.8	29795.1	31459.7	29036.2	29259.3	36417.4	35509.2	34679.9	35925.8	38643.7	38298.2	34930.1	36920.9	32028	36835.5	31757.5	32845.3	32728.6	34624.4	30284.4	29940.3	30165.8	32044.6	29833.6	29232.5	27366.8	35976.9	28504	30636.6	30604
7.93_247.2265m/z		247.226	1	7.92933	0.0215667	0	0.0110752	0.0173751	1.30984	2000ng/ml TBT	Control	100 - 11.6	1131.06	14.24	852.324	769.881	1004	876.009	559.015	682.714	1083.53	1080.58	931.926	981.33	887.535	1198.47	1091.38	807.195	1194.52	1122.78	871.557	1206.65	1141.76	1035.82	1438.08	1158.56	1195.02	1001	799.645	728.547	1014.71	1006.45	798.6	1024.99	679.532	959.977	879.777	1000.78	1016.75
7.93_321.2632m/z		321.263	1	7.92933	0.849017	0	0.000183373	0.000502688	1.19686	2000ng/ml TBT	Control	100 - 13.9	258772	6.06	211591	197549	202219	199133	215698	224216	221759	257505	211025	219125	243183	251733	265638	272026	245918	240335	266322	267350	261730	274901	245735	237798	239297	277040	218158	201711	201795	187109	202882	202675	198080	211449	201690	193126	246518
7.92_424.8961m/z		424.896	1	7.91855	0.03775	0	0.0177977	0.0258574	1.15716	2000ng/ml TBT	QC Samples	100	5931.18	6.86	4722.98	5397.37	5303.78	3895.22	5870.81	6305.7	5068.17	6075.84	5061.29	4843.74	5964.92	5404.46	6265.67	5960.75	5739.95	4988.79	5454.79	6214.7	5715.01	6368.3	5432.44	6541.26	6252.81	5470.13	4722.75	5226.72	5379.23	5307.81	4565.49	5655.22	4679.91	5260.25	4912.82	5390.41	4804.66
7.95_510.3871m/z		510.387	1	7.9455	0.0593333	0	0.75836	0.470568	1.13159	Control	2000ng/ml TBT	100	3052.02	21.47	2205.15	2417.31	2530.56	3277.02	3023.79	4132.34	3159.78	3670.25	2541.54	1893.69	1713.18	3079.03	2362.48	3271.95	3697.96	3580.21	2206.54	3468.7	3475.13	2779.1	2526.83	1763.16	2926.86	2430.65	4039.03	3084.74	1535.48	2826.52	2872.77	1739.54	2382.17	2375.28	2424.71	2907.46	3745.85
7.91_679.3364m/z		679.336	1	7.90778	0.0485167	0	0.281178	0.228456	1.33348	Control	200ng/ml TBT	100 - 4.34	5124.92	25.08	4056.77	7264.37	3955.41	6571.69	4630.73	5050.65	2963.01	6506.75	4993.46	4492.99	3584.67	4182.08	2688.78	5016.01	3756.3	2031.89	4438.87	4316.58	3621.26	7715.18	6003.29	3882.75	4840.65	3499.63	5618.9	4188.9	5244.5	3516.06	4502.67	3971.84	4562.45	1721.23	5040.31	3530.91	6218.78
7.91_518.3171m/z		518.317	1	7.90778	0.0593	0	0.499588	0.347442	1.16951	Control	QC Samples	100 - 3.12	6504.73	12.63	5405.65	6754.91	6213.43	5587.42	7543.6	7653.57	3872.68	9006.61	7901.48	3405.21	5176.49	6916.6	6598.13	6458.43	6220.81	5386.88	6534.83	6685.95	4250.63	6866.79	5952.04	5660.24	5476.29	5572.12	5125.25	5594.22	6176.22	5709.29	5644.76	6250.31	6807.92	6031.48	5662.94	5273.06	5657.32
7.91_559.8189m/z		559.819	1	7.90778	0.0539	0	0.382616	0.284524	1.17461	2000ng/ml TBT	200ng/ml TBT	100 - 4.31	6480.66	14.3	5615.93	4703.86	5845.61	5208.43	5083.45	7700.84	4175.95	8773.2	4656.58	5382.77	5774.9	5806.49	6778.13	4927.9	4542.82	6268.76	7604.9	6606.28	8075.73	5238.59	5571.88	4345.4	6980.82	7421.72	7695.98	6218.61	4665.51	4842.11	4995.02	6305.89	6200.16	5686.72	6711.5	7158.68	5125.47
7.86_404.3367m/z		404.337	1	7.86465	0.0917167	0	0.304133	0.240531	1.27548	QC Samples	200ng/ml TBT	100	2126.78	21.28	2498.17	2090.29	2251.81	1831.64	1220.2	2502.27	1951.02	2551.05	1749.33	2503.55	1336.11	1311.61	1654.4	1531.08	1179.19	2074.18	1886.31	1391.25	2543.97	2322.29	1756.58	2579.1	758.066	1634.23	3109.89	2780.26	2117.05	2467.74	2652.7	1650.45	1842.16	1988.89	1446.01	2943.9	1721.31
7.86_212.1490m/z		212.149	1	7.86465	0.11325	0	0.000122978	0.000351405	1.08378	2000ng/ml TBT	QC Samples	100 - 4	19517.4	3.27	18287.6	17705.1	18306.1	16969.8	18408.6	18962.5	18757.7	18089.8	18047.3	17540.5	18470.8	18591.3	18860.7	19717.1	19247.5	20453.7	19296.7	19170.4	19344.3	20143.7	18851.5	18934.5	19644.4	20754.2	18439.1	18212.1	17929.1	17695.1	17383.5	17586.7	17344.6	17053.3	18027.5	17844.7	18072.2
7.86_218.9196m/z		218.92	1	7.85925	0.0269667	0	0.323409	0.251472	1.11501	2000ng/ml TBT	Control	100	1833.32	7.69	1506.16	1802.07	1575.54	1599.58	1552.41	1735.39	1502.81	1879.84	1678.63	1884.5	1558.69	1589.15	1696.27	1738.68	1789.43	1940.09	2159.03	1711.3	1485.74	1718.8	1595.1	1684.73	2378.33	1933.55	1363.9	1627.46	1561.19	1668.95	1553.29	1640.2	1796.75	1551.36	1628.92	1802.82	2053.78
7.86_188.2281m/z		188.228	1	7.85925	0.226467	0	0.272175	0.222591	1.04344	Control	200ng/ml TBT	100	6717.68	5.23	6823.38	6839.25	7154.78	6710.43	5952.53	6899.29	6794.68	6567.11	6329.8	6114.05	6578.66	6560.41	7260.87	6217.64	6377.63	6064.93	6350.61	7331.43	5758.42	6721.87	6360.29	6313.88	6755.02	6024.95	7135.75	6725.34	6752.67	6917.23	6803.16	6824.7	6774.69	6675.35	6976.79	6544.26	5830.93
7.86_186.1528m/z		186.153	1	7.85925	0.02155	0	0.704393	0.44646	1.36089	2000ng/ml TBT	200ng/ml TBT	100 - 7.94	806.848	8.08	856.484	1088.45	668.731	168.161	723.81	184.11	332.144	883.718	775.001	448.138	768.318	619.425	280.099	546.521	487.188	818.368	892.193	816.893	825.702	726.188	842.26	717.936	872.375	761.234	903.645	986.803	0	1158.97	549.547	566.873	406.342	922.962	882.613	382.901	538.509
7.86_300.1241m/z		300.124	1	7.85925	0.0701167	0	0.100058	0.102691	1.14761	Control	2000ng/ml TBT	100 - 12.2	5788.42	6.21	6426.47	6353.79	5163.86	6118.8	6272.04	4302.23	5738.43	5931.78	5764.18	5891.83	5870.79	6008.37	4706.75	5186.17	5549.05	4730.29	4680.54	6390	4530.11	4703.67	6142.22	4422.3	5135.23	4347.04	4786.73	5604.79	5599.01	5139.73	4840.7	5239.96	5166.82	5512.11	5609.13	5051.19	5372.25
7.86_657.3238m/z		657.324	1	7.85925	0.0593167	0	0.87188	0.522762	1.11518	2000ng/ml TBT	200ng/ml TBT	100 - 8.08	6924.02	17.9	5658.58	6035.73	4703.85	7018.42	8225.36	5079.87	8054.79	5436.31	3781.94	6907.42	5446.1	7130.75	7766.6	6098.02	6205.09	6334.95	5937.36	7875.4	6687.53	6853.1	5148.16	10495.5	2999.44	9395.67	7748.02	8118.92	8013	6242.04	6572.41	6611.27	4764.59	6861.51	6367.77	5235.89	8621.16
7.86_158.9639m/z		158.964	1	7.86465	0.0161667	0	0.0269756	0.0363264	1.12909	2000ng/ml TBT	QC Samples	100	2326.69	7.1	2194.44	2471.43	2273.21	1964.29	2275.09	2383.42	2147.44	2124.59	2517.18	2077.38	2184.18	1788.4	2391.76	2390.06	2173.1	2793.5	2206.77	2329.97	2671.44	2037.83	2291.58	2498.05	2368.01	2209.89	2089.86	2143.58	1866.76	1800.44	2237.6	1888.09	2130.51	1810.81	1997.26	1945.29	2390.19
7.86_674.8521m/z		674.852	1	7.85925	0.0970833	0	0.200524	0.1766	1.04579	Control	QC Samples	100 - 15.2	53966.2	4.39	51695.7	53911.3	53673.3	51462.3	53015	52869.5	57442.5	57660.3	55780.4	49807.3	47438.6	51658.8	55210.2	57022.6	54198.2	52438.2	54046	50679.9	58937.2	54298.6	51940.2	53245.3	55491.5	51844.5	50545.6	49185.9	50392.8	48889.9	52412.5	56542.7	48179.4	50146.9	47381.3	52244.7	49928.4
7.85_356.9088m/z		356.909	1	7.85388	0.0161667	0	0.07502	0.081697	1.11839	2000ng/ml TBT	QC Samples	100	4833.14	4.13	3946.75	4486.39	4472.77	3876.9	4417.24	5470.8	4285.52	4701.07	4603.49	4576.15	4456.96	4578.27	4972.56	4384.16	4420.09	4712.81	5125.04	4765.73	4263.25	4912	4467.23	4939.93	5694.04	4497.89	3867.5	3885.39	4117.29	4159.39	4177.02	3870.58	3836.04	3929.88	4277.11	4061.96	5199.12
7.85_422.7505m/z		422.751	1	7.85388	0.0593167	0	0.316276	0.247552	1.27761	Control	2000ng/ml TBT	100	1862.41	27.81	2078.8	1727.79	1991.23	2328.27	1691.97	1250.23	1149.09	2681.94	1040.32	1701.94	2179.74	867.534	1872.49	1970.19	1784.97	1909.23	1177.57	1490.99	1756.13	2648.31	1122.81	1027.49	353.699	2084.85	961.553	1390.28	2247.18	2269.46	1936.53	1534.29	1430.76	944.685	1673.41	2018.61	2558
7.85_242.1641m/z		242.164	1	7.85388	0.0809167	0	0.254325	0.211421	1.12898	200ng/ml TBT	QC Samples	100	3242.89	7.91	3088.95	2316.98	2047.05	2949.8	3141.3	3099.78	2957.36	3387.97	4196.95	3344.08	3184.77	3197.27	4119.3	1986.08	3119.17	2795.5	2961.77	3571.68	2810.75	3201.67	3329.48	2997.1	3016.68	3325.04	2841.63	2929.52	2922	3187.93	3361.83	2729.44	3125.57	2853.08	2953.28	2724.8	2438.07
7.85_422.2488m/z		422.249	1	7.85388	0.0755	0	0.0218404	0.0304406	1.21704	2000ng/ml TBT	QC Samples	100	7436.38	7.61	7002.41	6075.75	7292.38	6371.23	7426.53	6701.13	6487.4	6063.56	5466.33	5888.83	6753.91	5197.19	7660.6	8850.63	5880.99	6711.59	6810.91	6640.89	8090.01	7929.49	6895.29	7625.25	7648.28	7850.93	7316.75	6525.85	5655.62	4859.83	6499.23	6220.31	4921.67	5814.18	7107.58	6202.83	4081.02
7.85_230.1750m/z		230.175	1	7.85388	0.0269667	0	0.0128232	0.019606	1.26621	Control	QC Samples	100 - 9.25	1813.09	8.72	2082.43	1190.47	2073.88	1575.96	2215.49	1347.34	1870.7	2148.47	1767.29	1483.09	1837.32	1253.6	2022.47	1729.15	1649.96	1729.63	2022.69	1650.42	1285.72	1519.07	1664.99	1925.75	1643.87	2581.21	1530.5	1604.43	1410.9	1650.53	1465.18	1397.15	1296.69	1622.49	1422.73	1391.92	1325.27
7.85_306.2636m/z		306.264	1	7.85388	0.0593167	0	0.0459193	0.0556334	1.09068	2000ng/ml TBT	QC Samples	100 - 10	6464.11	4.97	6109.54	5929.23	6032.87	5456.24	5269.39	6340.96	5990.77	6335.73	6475.45	6641.9	6018.02	5970.54	6849.8	5098.01	6292.21	6187.03	6405.3	6772.66	6126.02	6004.54	6539.51	6888.62	6722.45	6253.77	5715.67	4978.38	6199.52	5900.56	6939.36	6263.59	5445.73	5912.8	6218.11	5874.41	5566.47
7.85_666.3385m/z		666.339	1	7.85388	0.0809167	0	0.704484	0.446461	1.07494	2000ng/ml TBT	Control	100 - 8.67	19245.4	7.17	18087.8	18513.2	16883.4	15845.4	17951.6	20001.6	18821.9	17124.8	15306.7	14836.7	14524.5	20890.9	20113.1	20617	19480.8	19910.1	17586.8	17017.1	22498.8	18227.7	18930.4	17585.8	23569.6	18546.9	19222.4	16677.8	19702	20311.5	22249.8	20401	17592.1	14957.9	16606.1	15251.8	17158.9
7.86_674.3504m/z		674.35	1	7.85925	0.0970833	0	0.0140963	0.0213627	1.07682	2000ng/ml TBT	200ng/ml TBT	100 - 28.9 - 0.779	110727	4.34	99179	111367	109366	102011	104151	100093	111806	103904	99809.6	99550.8	103718	100666	106004	111338	97386.1	104152	111986	113164	114921	117808	102706	107074	105364	112797	109611	102692	105224	98907.5	102291	106346	92101.3	96163.2	99622.1	97804.6	104848
7.87_251.1848m/z		251.185	1	7.87003	0.194233	0	0.238008	0.201515	1.04604	Control	200ng/ml TBT	100 - 76.4	22266.9	2.65	21300.1	22491.8	22842.2	21711.7	21205.7	24166.7	22326.1	22091.3	21472.3	20844.6	20634	23694.4	21057.8	18592.6	20450.2	23549.6	23295.1	21182.6	21900.4	22137.2	22124.3	21894.7	22191.3	22326.6	22150.2	22713.4	21845.5	21008.4	23012.3	21714.1	20718.2	20148.4	21637	22794.7	21992.9
7.87_576.3588m/z		576.359	1	7.87003	0.0431333	0	0.00524428	0.00924086	1.38729	QC Samples	200ng/ml TBT	100 - 46.1	6381.04	19.3	3284.83	4682.97	5647.61	4741.96	6375.93	4844.6	5977.96	7447.47	2905.46	6382.94	7054.11	3404.02	4131.06	3992.9	3920.42	5006.31	4961.75	3730.68	6194.08	3159.21	5744.38	4912.67	4239.75	4018.93	6405.76	5827.25	8391.5	4396.07	5772.69	7860.15	5089.52	8212.35	5761.8	7321.66	6269.34
7.88_250.1930m/z		250.193	1	7.87542	0.03235	0	0.299854	0.238089	1.06107	200ng/ml TBT	QC Samples	100	4380.49	5.61	4102.69	4665.26	4291.84	4296.85	3770.3	4200.11	4281.01	4262.55	4598.27	4507.56	4295.19	3750.13	4580.68	4079.99	4149.99	5082.08	4478.73	4582.72	3897.54	4389.65	4100.7	4523.42	4291.54	4112.85	3815.12	4388.01	4096.24	4042.35	4299.26	3534.08	4137.05	4069.96	4225.76	4011.89	4003.44
7.91_567.3106m/z		567.311	1	7.90778	0.0647	0	0.105629	0.107001	1.12398	200ng/ml TBT	Control	100 - 1.77	8233.36	8.09	7099.92	6574.13	9057.34	7957.49	6230.88	7465.21	7935.4	6280.86	6612	7880.26	8345.16	8968.07	9199.74	7475.09	8716.76	8669.78	6762.61	7703.87	8406.41	8684.45	8754.07	8319.85	8106.36	8578.62	7360.91	6629.18	8923.43	7681.24	8288.1	7185.29	7719.14	8939.1	7930.83	7870.51	7922.48
7.91_551.3060m/z		551.306	1	7.90778	0.0593	0	0.552065	0.374087	1.12012	Control	200ng/ml TBT	100 - 5.1	8260.81	14.07	7784.04	5907.69	7824.07	8802.15	10954	8046.49	7368.88	9399.12	5836.11	6650.07	6098.72	7059.79	6488.64	8419.13	9761.62	8685.48	9000.39	6230.7	6248.91	9152.08	7682	8373.84	6191.24	10840	8055.27	6942.14	6621.17	8749.48	7709.15	6582.84	5344.06	8255.59	8775.47	7233.04	7668.16
7.91_688.3516m/z		688.352	1	7.90778	0.0754667	0	0.561424	0.378648	1.08113	200ng/ml TBT	2000ng/ml TBT	100 - 7.09	17288.6	10.41	16505.6	17523.4	18038.1	15922.7	14867.2	18843.2	13941	18314.9	14641.4	16128.3	16388.8	21284.1	19214.1	18185.7	16605.4	15860.8	13502.7	18216.3	14931.2	17667	15650.7	17466.3	14072.4	16423.1	17329.2	16921.5	18864.1	14976.3	16908.1	14593	15063	15212.7	19706.1	15743.5	18416.4
7.91_687.8500m/z		687.85	1	7.90778	0.0808667	0	0.035202	0.0450354	1.10355	Control	200ng/ml TBT	100 - 25.5	35005.2	6.59	34326.9	32413.4	35827.3	39986.1	34170	36624.1	32447.1	34246.7	31304.8	32820.4	29758.3	34687	31423	28747.5	34290.5	30731.9	34224.6	33306	29812.2	37248.2	34837.8	39184.8	32486.3	37477.3	33279.2	29884.4	32829.3	31259.9	34783.8	31088.2	30218.5	32822.6	30923.2	28453.5	35355.8
7.91_696.8653m/z		696.865	1	7.90778	0.0808667	0	0.510366	0.353281	1.05409	Control	200ng/ml TBT	100 - 14.5	43152.5	6.68	43898.3	37503.2	46048.5	39391.8	40096	47037.3	45464.2	45781	38585.8	36719.6	40381.3	42907.7	39170.1	44853.9	43388.8	41499.7	42809.7	45087.3	39521.5	47737.8	39432	43648.2	43283.9	38966.5	37536.4	42118.7	48332.7	33671.4	42725.9	37391.5	37800.6	44991.3	41106.8	37682.9	43687.7
7.91_696.3635m/z		696.363	1	7.90778	0.0862833	0	0.303255	0.240064	1.04144	2000ng/ml TBT	QC Samples	100 - 28.7 - 0.609	81674.8	4.78	76139	78250.1	79275.7	77890.3	77530.5	87820.8	79496.7	84795.7	77805.1	85981.8	81765.1	76508.1	78671	76788.3	86034.4	81893.8	72954.9	83536.9	82917.6	85724.6	79362.8	86795.3	79004	83102.5	75650	76668.2	78911.8	76227.8	76995.4	76622.7	73498.9	76958.8	79877.2	73303.1	82495.7
7.90_226.9512m/z		226.951	1	7.90238	0.0646667	0	0.000318244	0.000818479	1.13409	2000ng/ml TBT	QC Samples	100 - 1.58	23356.8	4.16	20855.2	20350.6	20541.4	19117	22112.1	22331.7	20962.8	22276	20404.4	21255.4	22413.2	20015.8	22899.9	21621.2	22381.1	25050.7	23418.1	22571.5	24417.6	23543.4	22742	24763.7	23593	21805.3	19139.7	20465.3	19825.3	20066	19215.3	19804	20358.6	19102.1	19300.2	21310.4	21795.4
7.90_289.1543m/z		289.154	1	7.897	0.0269667	0	1.31942e-08	7.92605e-08	2.7303	Control	QC Samples	100 - 23.1	1409.61	16.9	1602.93	1532.84	1263.91	811.996	2115.15	1209.85	1396.82	1343.42	1438.59	660.948	1076.56	799.548	1422.54	599.553	1448.24	1803.82	1173.17	1930.59	1427.65	1354.92	1301.78	1470.97	1342.44	1203.7	369.007	443.792	534.32	706.089	330.829	518.996	553.299	966.568	546.427	305.929	463.421
7.89_274.2374m/z		274.237	1	7.89158	0.03775	0	0.923393	0.545899	1.04404	2000ng/ml TBT	Control	100 - 10.3	2509.89	8.57	2426.01	2554.65	2051.94	2226.7	2630.97	2408.35	2294.23	2639.2	2390.65	2861.92	2428.79	1950.08	2595.3	2400.74	2249.85	2910.53	1988.08	2806.85	2153.72	2820.24	2842.11	2801.51	2279.72	2386.89	2319.36	2315.3	2353.2	2352.25	2567.67	2077.71	2024.9	2270.57	2483.86	2407.44	2641.31
7.89_100.1121m/z		100.112	1	7.89158	0.0485333	0	0.00105597	0.00232527	1.17337	2000ng/ml TBT	QC Samples	100 - 4.09	1798.06	4.8	1465.81	1593.86	1499.87	1631.27	1472.88	1493.69	1542.88	1656.95	1490.93	1697.07	1727.12	1532.91	1774.41	1793.42	1744.96	1868.31	1694.05	1871.29	1797.26	1715.29	1746.65	1797.72	1998.57	1763.66	1318.4	1239.57	1468.78	1293.45	1397.6	1466.89	1531.48	1447.11	1659.59	1564.29	1546.21
7.89_182.9849m/z		182.985	1	7.8862	0.0161833	0	0.64677	0.421332	1.07198	2000ng/ml TBT	QC Samples	100	1407.47	10.29	1733.79	1420.96	1524.08	1322.87	1188.12	1200.41	1343.09	1344.72	1261.9	1270.57	1387.03	1063.97	1494.88	1442.53	1645.98	1222.01	1384.38	1169.45	1486.31	1499.64	1383.76	1808.93	1401.32	1125.96	1245.93	1256.74	1312.4	1469.41	1393.9	1239.17	1355.71	1522.31	1104.86	1471.6	1326
7.89_356.9087m/z		356.909	1	7.8862	0.0323667	0	0.000980657	0.0021853	1.14343	2000ng/ml TBT	QC Samples	100	8554.31	4.45	8079.95	7392.78	6698.2	7760.41	8373.49	9476.99	8756.35	8539.84	8149.4	8723.74	8399.46	8039.92	8192.56	8841.78	7753.88	8601.49	8573.8	8349.23	9337.55	8790.26	7802.22	8637.83	8528.82	8414.82	7333.27	7265.04	7967.76	6703.6	6657.28	7153.17	7190.73	7334.63	7050.51	7881.43	7647.38
7.89_584.8583m/z		584.858	1	7.8862	0.07545	0	0.331156	0.255467	1.46413	Control	200ng/ml TBT	100	3181.07	29.34	4159.55	2984.89	2745.65	3437.12	2955.46	5957.53	1663.25	1545.11	2305.56	1831.35	2829.22	2567.99	3170.6	980.86	1143.33	2552.49	3258.9	1731.54	2489.12	2705.23	3330.44	2011.57	1448.52	1974.96	1533.23	1976.95	3062.23	4117	2313.81	2613.49	1552.09	3469.72	884.053	3362.95	3164
7.89_244.2632m/z		244.263	1	7.8862	0.03775	0	0.1207	0.118773	1.11997	QC Samples	200ng/ml TBT	100 - 10.4	2222.16	8.55	2219.85	1979	2143.31	2189.87	1889.48	2157.67	2146.45	2516.65	1820.7	1828.16	1840.6	1794.17	2409.07	1880.5	2095.28	2204.5	2341.1	2113.75	2435.34	2021.64	2061.78	2222.37	1615.45	1617.89	1911.96	2342.38	2267.7	2546.61	1929.16	2256.9	1887.64	2367.96	2209.9	1991.08	2257.45
7.89_584.3566m/z		584.357	1	7.8862	0.0808333	0	0.0377348	0.0476167	1.22922	QC Samples	2000ng/ml TBT	100 - 3.53	8277.8	13.61	10134.2	6311.44	8610.34	8958.42	6232.86	10650.8	7218.43	7984.16	5870.4	8363.09	7379.59	4973.31	7542.74	6502.44	7182.65	9322.74	7469.14	6584.43	4949.79	7877.62	7358.01	6094.6	6666.95	6872.81	7973.49	6948.19	9538.49	10224.5	6027.69	6896.78	7262.7	7898.39	9369.03	9170.43	8976.17
7.89_198.2216m/z		198.222	1	7.8862	0.178	0	0.00294257	0.00566061	1.06135	2000ng/ml TBT	QC Samples	100 - 11.8	53993	1.52	49959.5	51573.5	50593.1	51131	50281.7	52246.1	50730.5	51686.5	51215.1	48714.9	49718.1	51153.2	55833.6	54436.1	53053.2	54679.9	55576.1	54420.3	52541.1	55302.6	52438.9	54026.6	52387.9	55250.4	48053.7	49153	50986.4	51782.1	51318.5	48944.7	48762.6	50322.1	51290.4	50033.3	50858.9
7.88_215.1539m/z		215.154	1	7.88082	0.0539	0	0.0842074	0.0898209	1.15955	QC Samples	2000ng/ml TBT	100 - 18.3	2474.14	9.66	2119.89	1895.39	2855.15	2618.19	2136.94	1955.95	2523.78	2393.15	1639.41	2381.01	2718.19	2384.11	2552.24	2111.09	2274.45	2511.62	2315.03	1796.02	1942.27	2426.71	1914.46	1912.39	2294.68	2468.05	2698.49	2814.48	2376.94	2731.47	2276.28	2514.86	2612.2	2152.59	2265.91	2521.98	2539.21
8.10_260.2580m/z		260.258	1	8.1017	0.0431667	0	0.162646	0.14983	1.11357	2000ng/ml TBT	200ng/ml TBT	100 - 12.2	2761.57	6.8	2842.29	2434.45	2578.03	2260.16	2638.44	2349.17	3142.41	2341.37	2535.63	2329.08	2870.86	2895.79	2286.3	2292.83	2080.67	2548.26	2510.01	3271.36	2626.69	2721.99	2840.29	2659.92	3141.5	2320.77	2781.19	2735.19	2696.49	2750.79	2254.65	2970.49	2656.13	2472.17	2909.64	2680.07	2516.83
8.10_305.2683m/z		305.268	1	8.1017	0.0593333	0	0.00229527	0.00458135	1.51008	QC Samples	200ng/ml TBT	100 - 16.3	2421.43	12.65	2260.84	2437.17	2747.43	2670.47	2693.77	2006.32	2347.69	1972.86	1605.78	1136.34	1606.35	1742.82	1350.2	937.501	2571.12	1877.93	1540.13	1253.19	1599.65	1570.77	1532.09	2463.94	2443.19	1200.09	2934.85	3083.36	2892.77	3126.66	2458.12	2783.51	2703.09	2735.49	2590.49	2753.74	1623.46
8.10_172.1696m/z		172.17	1	8.1017	0.04315	0	0.0518409	0.0609633	1.07298	200ng/ml TBT	QC Samples	100 - 12.4	2066.93	5.17	1989.72	2109.8	1962.11	1730.88	1827.25	2105.27	2066.86	1949.96	2041.02	2053.92	1932.04	2391.33	2063.13	2006.68	2053.14	1994.17	2250.51	2073.62	2045.08	1957.35	1888.9	2075.99	2101.75	2030.81	1862.8	1927.98	2132.67	1845.34	1784.41	2010.93	1822	2054.58	1764.68	1884.04	1907.97
8.10_539.3226m/z		539.323	1	8.1017	0.05935	0	0.421217	0.306562	1.13205	QC Samples	2000ng/ml TBT	100	6411.11	14.59	6010.8	6371.08	4808.44	3772.14	5340.89	4735.63	8178.33	6667.98	7455.51	7764.22	6225.42	8075.61	5177.86	3596.47	5189.67	6065.21	5409.31	4874.6	4945.07	5072.59	7262.75	5739.71	6669.51	5332.84	6579.63	6527.23	6761.26	5548.18	7440.71	4772.01	7021.06	6871.03	6115.04	6116.78	7493.5
8.33_264.1957m/z		264.196	1	8.32745	0.0322333	0	0.0531913	0.0622726	1.2923	200ng/ml TBT	Control	100 - 8.2	1222.25	11.35	692.516	901.711	659.107	888.249	1183.53	1339.22	1079.67	822.395	1374.32	743.289	1485.88	1075.08	1497.76	1244.03	1200.53	1157.13	1252.47	1091.7	969.916	1080.07	1069.75	1021.68	831.964	1052.38	1420.45	1144.22	1142.96	1117.44	1072.96	1245.13	1116.83	1054.31	1490.3	1105.6	1474.02
8.33_417.8790m/z		417.879	1	8.32745	0.18765	0	0.271161	0.222052	1.05932	QC Samples	2000ng/ml TBT	100 - 77.1	27162.9	4.44	25909.3	26171.7	27678.7	25953.9	26744.7	25501.7	28986.1	27697.8	25539.5	25317.3	24474.8	29661.1	25561.2	26702.7	29511.1	26322.2	26995.9	24506	26320	24358.5	23705	27316.8	26801.8	25130	27320.3	28233.7	27745.5	31122.9	26673	28275.8	25551.7	23304.2	26874	27128.4	25275.9
8.33_350.3262m/z		350.326	1	8.32745	0.123083	0	0.413978	0.302839	1.05419	QC Samples	2000ng/ml TBT	100 - 11.3	20351.5	6.11	19525	20484.5	20334.1	20156.1	22581	20698.2	18561.7	17746.2	20019.7	20877.1	20354.3	20890.8	18495.7	17991.3	19660.1	23551.5	18630.1	18877.2	18988.9	20572.7	19747.5	17911	22224.3	17491.3	21105.3	21289.7	20879.3	20151.7	22295.6	20313.4	19854.2	21075	20396.7	20470.2	21292.4
8.33_262.1645m/z		262.165	1	8.32745	0.0537	0	0.414686	0.303237	1.06657	2000ng/ml TBT	QC Samples	100 - 7.59	6205.48	4.87	5323.62	6107.42	6568.83	4782.43	6056.27	6361.69	6775.19	5271.66	6078.51	5667.43	5610.67	5611.67	6245.56	6106.41	6246.13	6214.36	6784.41	5561.14	5542.74	7069.17	5697.43	6098.4	6537.88	6352.7	6387.32	6276.23	5281.17	5244.76	5637.05	5651.91	5435.01	6425.08	6312.37	5396.77	5914.82
8.33_245.1382m/z		245.138	1	8.32745	0.0696333	0	0.363928	0.274057	1.05552	2000ng/ml TBT	200ng/ml TBT	100 - 12	6425.25	5.07	6893.67	6015.49	6805.76	5994.43	6784.97	6082.04	6505.85	5870.57	5942.83	6193.08	6412.94	5885.53	6576.79	5615.5	6136.37	5935.38	6269.3	7026.93	5731.18	6413.42	6494.74	6241.78	6766.03	6458.6	6610.41	6642.98	6028.69	6343.54	6288.49	6605.45	5613.32	6482.66	6204.25	6277.58	6944.32
8.33_290.1959m/z		290.196	1	8.32745	0.06435	0	0.827234	0.5025	1.02662	QC Samples	2000ng/ml TBT	100 - 9.03	11261.6	5.58	11077.9	11368.9	10196.2	11903.7	11670.2	10389.4	11081.7	10525	11956.3	10895.8	12112.5	10601.2	9924.48	10163.8	11028.5	12393.5	11366.3	12267.2	11660.7	10684.3	11859.2	9944.47	9847.16	10127.1	11410	11779.1	11901.4	10700.4	11960.1	10286.9	9944.7	11708	10769.8	12138.5	10694.8
8.33_657.8871m/z		657.887	1	8.32745	0.0696333	0	0.0199482	0.0283626	1.09551	2000ng/ml TBT	QC Samples	100 - 9.15	59234.9	4.19	53283.6	53543.3	57577.4	53339.7	57159.2	61624.7	55831.1	54282.4	52911.4	55461.8	59170.2	55524.8	56236.8	51760.3	57021.1	67925.3	63454.9	60909.7	60505	57960.3	57623.6	55225.2	58595	59605.8	54958.6	53573.1	53487.3	50058.1	47532.4	54565.8	51924.8	52567.7	49290.1	57494.5	57353.3
8.33_244.1906m/z		244.191	1	8.32745	0.0805	0	0.296489	0.236647	1.34711	Control	2000ng/ml TBT	100	1072.81	28.44	1024.88	1270.65	612.129	626.427	1164.37	1177.9	1457.9	1248.2	1178.26	1256.47	759.236	1264.87	774.703	562.91	267.392	786.487	800.479	1066.96	509.662	826.531	338.054	1132.82	1059.46	637.055	953.181	1494.44	1592.2	853.234	943.586	1254.57	713.983	1235.14	743.303	1460.18	1262.34
[truncated: 4,065 more rows]
[truncated: 56 more columns]

## Sheet: Oyster TBT-C18 Reverse Phase
															Normalised abundance																								Raw abundance
															Control								200ng/ml TBT								2000ng/ml TBT								Control								200ng/ml TBT
[truncated: 14,403 more rows]
[truncated: 25 more columns]

## Sheet: Oyster TBT-Ion Exchange
															Normalised abundance																								Raw abundance
[truncated: 5,074 more rows]
[truncated: 23 more columns]
