# Supplementary material for: Toxicity of tributyltin to the European flat oyster Ostrea edulis: Metabolomic responses indicate impacts to energy metabolism, biochemical composition and reproductive maturation
Source: PLoS One. 2023 Feb 6;18(2):e0280777. doi: 10.1371/journal.pone.0280777 (PMC9901812; doi:10.1371/journal.pone.0280777)
Supplement: S1 File — (ZIP) [file pone.0280777.s004.zip › Supporting information/Raw data TBT O. edulis.xlsx]

## Sheet: Mortality
	% Cumulative mortality
Week	20 ng/L TBTCl	200 ng/L TBTCl	2000 ng/L TBTCl	CONTROL
1	3.33333	3.33333	16.6667	0
2	10.2299	6.90476	16.6667	3.44828
3	13.8013	10.6085	20.8333	3.44828
4	17.6475	14.4546	20.8333	3.44828
5	17.6475	14.4546	25.1812	3.44828
6	17.6475	14.4546	25.1812	3.44828
7	17.6475	14.4546	25.1812	3.44828
8	17.6475	18.6213	29.7266	7.0197
9	21.8141	26.9546	34.2721	7.0197

## Sheet: Sheet2
Sample	Treatment	Concentracion	Weight (g)	Height (mm)	Lenght (mm)	Width (mm)	Shell volume (g)	Fresh tissue weight (g)	CI	Sex	Sex_cat	Stage	Stage_cat	Estradiol (pg/g)	Testosterone (pg/g)	% Lip	% Carb	% Prot
t0-1	t0	1	82.68	79.32	61.25	25.93	59.91	10.08	12.1916	F	0	G2	2	121.577	127.702	15.798	25.99	32.64
t0-2	t0	1	63.6	72.46	70.81	18.56	52.16	8.56	13.4591	HBS	2	G1	1	105.489	103.845	18.5384	12.59	23.5
t0-3	t0	1	62.18	76.57	71.42	14.39	37.35	6.86	11.0325	F	0	G2	2	108.696	98.697	18.0301	14.65	23.62
t0-4	t0	1	84.56	80.15	79.29	19.99	53.25	10.3	12.1807	F	0	G1	1	165.461	74.3424	19.5473	14.1	23.02
t0-5	t0	1	65.29	77.5	77.31	17.82	39.18	5.62	8.60775	F	0	G1	1	137.831	182.037	14.8226	13.17	14.34
t0-6	t0	1	71.662	77.2	72.016	19.338	48.37	8.284	11.4943	F	0	G1	1	139.811	129.325	29.3473	26.7	20.224
C1	Control	0	58.29	68.94	71.31	18.13	33.34	6.09	10.4478	F	0	G2	2	391.214	127.421	31.604	23.6487	19.7402
C2	Control	0	63.21	73.43	73.23	19.01	35.38	6.8	10.7578	F	0	G1	1	307.689	205.57	30.6749	10.6705	16.5413
C3	Control	0	57.99	71.2	64.91	20.26	34.69	7.02	12.1055	M	1	G1	1	135.365	150.815	30.1456	14.9378	29.3705
C4	Control	0	63.36	75.26	75.1	17.96	34.05	8.63	13.6206	F	0	G1	1	391.051	220.544	32.2695	20.9805	22.3019
C5	Control	0	60.62	66.05	68.77	18.5	29.59	6.72	11.0855	M	1	G1	1	342.042	149.463	30.948	12.4692	21.7472
C6	Control	0	64.69	73.22	66.7	18.18	25.81	6.38	9.86242	F	0	G0	0	241.738	140.877	29.9671	17.4772	21.2443
C7	Control	0	62.93	66.96	76.37	22.12	35.35	8.36	13.2846	HBS	2	G2	2	345.97	270.575	29.2248	11.0516	20.8868
C8	Control	0	85.14	85.02	67.08	21.67	48.21	7.87	9.2436	HBS	2	G1	1	260.13	362.557	29.9688	15.6933	20.1052
C9	Control	0	86.93	76.1	76.86	21.73	49.93	9.19	10.5717	F	0	G3	3	272.547	293.954	29.5372	16.1606	26.4447
C10	Control	0	62.53	69.35	71.78	19.18	36.26	7.97	12.7459	F	0	G1	1	374.834	298.13	30.5112	15.6553	21.1614
C11	Control	0	58.42	81.33	73.79	24.41	35.57	8.64	14.7895	I	5	G0	0	230.8	231.773	29.4376	17.1495	20.8249
C12	Control	0	72.82	76.69	68.4	23.32	37.54	7.54	10.3543	F	0	G1	1	310.83	206.035	29.4786	15.596	27.2526
C13	Control	0	54.76	72.15	74.45	15.58	31.07	5.11	9.33163	HPF	3	G1	1	342.457	225.243	35.8962	6.78644	44.3214
TBT1-1	20 ug/L	20	58.6488	78.75	60.49	16.56	48.65	7.2858	12.4228	M	1	G4	4	306.894	153.632	31.604	23.6487	19.7402
TBT1-2	20 ug/L	20	74.574	79	79.85	25.25	58.18	8.6686	11.6242	M	1	G1	1	208.684	71.0074	30.6749	10.6705	18.5413
TBT1-3	20 ug/L	20	63.3763	75.27	72	25.22	41.95	6.832	10.7801	I	5	G0	0	112.775	90.9955	30.1456	14.9378	29.3705
TBT1-4	20 ug/L	20	54.7733	70.73	69.9	21.25	44.61	6.5345	11.9301	I	5	G0	0	182.451	89.8387	32.2695	20.9805	22.3019
TBT1-5	20 ug/L	20	57.0345	37.72	77.47	18.67	47.67	5.544	9.72043	M	1	G1	1	272.345	129.531	30.948	12.4692	21.7472
TBT1-6	20 ug/L	20	72.3673	76.35	69.52	23.66	46.98	7.406	10.2339	HBS	2	G1	1	242.865	408.585	29.9671	17.4772	21.2443
TBT1-7	20 ug/L	20	60.3108	70.5	70.95	18.12	39.46	6.2503	10.3635	M	1	G1	1	155.216	145.852	29.2248	11.0516	20.8868
TBT1-8	20 ug/L	20	57.098	68.54	74.28	19.19	42.65	6.209	10.8743	I	5	G0	0	67.9238	124.869	29.9688	15.6933	20.1052
TBT1-9	20 ug/L	20	76.5985	74.01	73.91	25.25	53.36	6.2908	8.21269	F	0	G1	1	1145.5	209.612	29.5372	16.1606	26.4447
TBT1-10	20 ug/L	20	62.3869	69	65.56	18.84	34.28	6.2275	9.98206	I	5	G0	0	201.607	422.972	30.5112	15.6553	21.1614
TBT1-11	20 ug/L	20	58.0689	73.41	72.18	18.11	40.58	7.6785	13.2231	F	0	G1	1	112.833	170.61	29.4376	15.1495	20.8249
TBT1-12	20 ug/L	20	64.3987	73.43	68.58	21.48	47.16	7.0423	10.9355	F	0	G1	1	575.992	191.594	29.4786	15.596	25.2526
TBT1-13	20 ug/L	20	63.303	70.5592	71.2242	20.9667	45.4608	6.83077	10.8585	F	0	G1	1	298.757	184.091	29.3139	16.9575	22.3017
TBT2-1	200 ug/L	200	57.53	74.56	74.23	20.59	41.64	5.43	9.43855	F	0	G1	1	419.228	241.322	65.537	16.4077	33.2863
TBT2-2	200 ug/L	200	54.02	70.49	73.7	20.56	30.58	6.06	11.2181	F	0	G1	1	439.65	201.601	54.2038	18.5338	18.7185
TBT2-3	200 ug/L	200	66.03	69.91	77.16	22	35.97	5.13	7.7692	I	5	G0	0	365.636	431.578	64.3046	11.8042	35.3139
TBT2-4	200 ug/L	200	61.03	76.39	71.35	22.2	39.4	7.25	11.8794	I	5	G0	0	87.3659	186.89	54.4307	10.7447	41.8882
TBT2-5	200 ug/L	200	82.82	79.79	68.01	25.52	52.18	6.96	8.40377	HBS	2	G4	4	147.641	138.619	52.4439	5.96918	45.3588
TBT2-6	200 ug/L	200	63.17	79.01	70.39	18.07	34.16	4.35	6.88618	I	5	G0	0	87.8072	356.997	55.5549	10.2784	50.9412
TBT2-7	200 ug/L	200	72.67	77.3	71.44	22.26	39.99	8.25	11.3527	F	0	G3	3	153.945	372.566	54.539	5.77772	55.7613
TBT2-8	200 ug/L	200	66.94	72.52	61.39	22.21	37.32	7.95	11.8763	M	1	G1	1	134.665	309.969	45.7503	6.74477	40.3521
TBT2-9	200 ug/L	200	78.49	78.05	76.29	26.27	46.21	7.29	9.28781	I	5	G0	0	139.799	158.98	55.1357	17.4335	36.873
TBT2-10	200 ug/L	200	61.06	77.72	68.17	20.72	32.91	6.98	11.4314	M	1	G1	1	90.6509	128.191	59.4443	21.6253	43.5134
TBT2-11	200 ug/L	200	56.76	73.51	63.9	21.68	31.81	7.19	12.6674	M	1	G2	2	100.925	191.364	56.1619	16.0731	53.8201
TBT2-12	200 ug/L	200	38.39	74.69	71.24	18.51	41.55	6.88	17.9213	M	1	G3	3	165.36	183.113	54.4944	11.5132	65.6936
TBT2-13	200 ug/L	200	63.53	71.2	71.29	24.6	36.91	6.63	10.436	M	1	G4	4	154.257	125.735	50.8398	13.0195	66.9544
TBT3-1	2000 ug/L	2000	65.92	74.05	76.18	16.41	38.06	5.79	8.78337	I	5	G0	0	112.723	131.433	45.4755	12.8196	27.4155
TBT3-2	2000 ug/L	2000	56.2	63.88	68.82	18.02	29.96	6.58	11.7082	F	0	G2	2	134.999	351.442	46.5968	14.2651	34.6069
TBT3-3	2000 ug/L	2000	62.59	74.31	69.2	16.99	33.69	5.96	9.52229	I	5	G0	0	49.1716	217.221	46.9979	5.69807	41.2645
TBT3-4	2000 ug/L	2000	80.97	75.56	75.04	22.1	46.12	9.09	11.2264	F	0	G2	2	73.5321	227.072	57.4727	1.91722	46.9426
TBT3-5	2000 ug/L	2000	59.57	64.68	72.52	22.01	31.74	4.91	8.2424	I	5	G0	0	132.14	302.728	44.4731	10.1299	48.3318
TBT3-6	2000 ug/L	2000	70.54	73.82	71.41	17.27	38.32	6.38	9.04451	I	5	G0	0	30.7285	342.631	41.9557	7.70405	49.4735
TBT3-7	2000 ug/L	2000	81.95	72.22	71.26	22.33	46.44	10.98	13.3984	I	5	G0	0	107.034	186.877	44.8889	8.02024	50.0902
TBT3-8	2000 ug/L	2000	61.12	67.55	65.58	18.06	35.51	6.56	10.733	HBS	2	G4	4	214.441	198.043	49.9125	5.55344	50.5421
TBT3-9	2000 ug/L	2000	65.09	78.02	75.09	16.3	50.63	6.46	9.92472	F	0	G2	2	100.786	311.28	44.8143	12.0528	63.8803
TBT3-10	2000 ug/L	2000	55.01	69.89	69.67	19.17	25.55	4.89	8.88929	I	5	G0	0	194.533	239.903	45.351	13.7755	69.3481
TBT3-11	2000 ug/L	2000	79.29	69.18	74.81	21.35	50.46	7.76	9.78686	I	5	G3	3	221.79	271.055	45.7525	14.4709	69.8808
TBT3-12	2000 ug/L	2000	70.34	72.37	78.35	19.4	35.03	6.24	8.8712	I	5	G0	0	20.5073	300.872	44.7221	12.5835	78.449
TBT3-13	2000 ug/L	2000	81.13	72.08	66.34	22.98	45.11	8.48	10.4524	I	5	G0	0	180.081	474.497	49.111	13.0497	80
